# Supplementary material for: Comparison of VITEK REVEAL fast antimicrobial susceptibility testing to antibiotic disk diffusion for gram-negative bloodstream infections
Source: J Clin Microbiol. 2025 Nov 14;63(12):e00927-25. doi: 10.1128/jcm.00927-25 (PMC12710352; doi:10.1128/jcm.00927-25)
Supplement: Table S1 — Line listing of the organism-antibiotic combinations. [file jcm.00927-25-s0001.xlsx]

## Sheet: Sheet1
Table S1: Line listing of the organism-antibiotic combinations.
Subject ID	Species	Antibiotic	REVEAL MIC	REVEAL Interpretation	REVEAL ESBL	DD Zone mm	DD Interpretation	CA	VMD	MD	miD	Resolved by BMD
07-001	E. coli	Amikacin	<=4	S	Neg	24	S	1	0	0	0	Not Tested
07-001	E. coli	Amoxicillin/Clavulanate	<=8	S	Neg	19	S	1	0	0	0	Not Tested
07-001	E. coli	Ampicillin/Sulbactam	16	I	Neg	14	I	1	0	0	0	Not Tested
07-001	E. coli	Aztreonam	<=4	S	Neg	>=30	S	1	0	0	0	Not Tested
07-001	E. coli	Cefepime	<=2	S	Neg	>=30	S	1	0	0	0	Not Tested
07-001	E. coli	Cefotaxime	<=1	S	Neg	>=30	S	1	0	0	0	Not Tested
07-001	E. coli	Ceftazidime	<=4	S	Neg	29	S	1	0	0	0	Not Tested
07-001	E. coli	Ceftazidime/Avibactam	<=2	S	Neg	>=30	S	1	0	0	0	Not Tested
07-001	E. coli	Ceftolozane/Tazobactam	<=2	S	Neg	27	S	1	0	0	0	Not Tested
07-001	E. coli	Ceftriaxone	<=0.5	S	Neg	>=30	S	1	0	0	0	Not Tested
07-001	E. coli	Ciprofloxacin	0.5	I	Neg	25	I	1	0	0	0	Not Tested
07-001	E. coli	Ertapenem	<=0.25	S	Neg	>=30	S	1	0	0	0	Not Tested
07-001	E. coli	Gentamicin	<=2	S	Neg	24	S	1	0	0	0	Not Tested
07-001	E. coli	Imipenem	<=1	S	Neg	>=30	S	1	0	0	0	Not Tested
07-001	E. coli	Levofloxacin	<=0.5	S	Neg	27	S	1	0	0	0	Not Tested
07-001	E. coli	Meropenem	<=0.25	S	Neg	>=30	S	1	0	0	0	Not Tested
07-001	E. coli	Meropenem/Vaborbactam	<=1	S	Neg	>=30	S	1	0	0	0	Not Tested
07-001	E. coli	Piperacillin/Tazobactam	<=2	S	Neg	28	S	1	0	0	0	Not Tested
07-001	E. coli	Tobramycin	<=2	S	Neg	22	S	1	0	0	0	Not Tested
07-001	E. coli	Trimethoprim/Sulfamethoxazole	<=2	S	Neg	>=30	S	1	0	0	0	Not Tested
07-002	E. coli	Amikacin	<=4	S	Neg	22	S	1	0	0	0	Not Tested
07-002	E. coli	Amoxicillin/Clavulanate	<=8	S	Neg	16	I	0	0	0	1	Yes (in favor of DD)
07-002	E. coli	Ampicillin/Sulbactam	>16	R	Neg	6	R	1	0	0	0	Not Tested
07-002	E. coli	Aztreonam	<=4	S	Neg	>=30	S	1	0	0	0	Not Tested
07-002	E. coli	Cefepime	<=2	S	Neg	>=30	S	1	0	0	0	Not Tested
07-002	E. coli	Cefotaxime	<=1	S	Neg	>=30	S	1	0	0	0	Not Tested
07-002	E. coli	Ceftazidime	<=4	S	Neg	28	S	1	0	0	0	Not Tested
07-002	E. coli	Ceftazidime/Avibactam	<=2	S	Neg	>=30	S	1	0	0	0	Not Tested
07-002	E. coli	Ceftolozane/Tazobactam	<=2	S	Neg	28	S	1	0	0	0	Not Tested
07-002	E. coli	Ceftriaxone	<=0.5	S	Neg	>=30	S	1	0	0	0	Not Tested
07-002	E. coli	Ciprofloxacin	<=0.25	S	Neg	26	S	1	0	0	0	Not Tested
07-002	E. coli	Ertapenem	<=0.25	S	Neg	>=30	S	1	0	0	0	Not Tested
07-002	E. coli	Gentamicin	<=2	S	Neg	23	S	1	0	0	0	Not Tested
07-002	E. coli	Imipenem	<=1	S	Neg	>=30	S	1	0	0	0	Not Tested
07-002	E. coli	Levofloxacin	<=0.5	S	Neg	27	S	1	0	0	0	Not Tested
07-002	E. coli	Meropenem	<=0.25	S	Neg	>=30	S	1	0	0	0	Not Tested
07-002	E. coli	Meropenem/Vaborbactam	<=1	S	Neg	>=30	S	1	0	0	0	Not Tested
07-002	E. coli	Piperacillin/Tazobactam	<=2	S	Neg	23	I	0	0	0	1	Yes (in favor of REVEAL)
07-002	E. coli	Tobramycin	<=2	S	Neg	22	S	1	0	0	0	Not Tested
07-002	E. coli	Trimethoprim/Sulfamethoxazole	<=2	S	Neg	>=30	S	1	0	0	0	Not Tested
07-003	E. coli	Amikacin	<=4	S	Neg	23	S	1	0	0	0	Not Tested
07-003	E. coli	Amoxicillin/Clavulanate	16	I	Neg	13	R	0	0	0	1	Not Tested
07-003	E. coli	Ampicillin/Sulbactam	>16	R	Neg	6	R	1	0	0	0	Not Tested
07-003	E. coli	Aztreonam	<=4	S	Neg	>=30	S	1	0	0	0	Not Tested
07-003	E. coli	Cefepime	<=2	S	Neg	>=30	S	1	0	0	0	Not Tested
07-003	E. coli	Cefotaxime	<=1	S	Neg	>=30	S	1	0	0	0	Not Tested
07-003	E. coli	Ceftazidime	<=4	S	Neg	29	S	1	0	0	0	Not Tested
07-003	E. coli	Ceftazidime/Avibactam	<=2	S	Neg	>=30	S	1	0	0	0	Not Tested
07-003	E. coli	Ceftolozane/Tazobactam	<=2	S	Neg	27	S	1	0	0	0	Not Tested
07-003	E. coli	Ceftriaxone	<=0.5	S	Neg	>=30	S	1	0	0	0	Not Tested
07-003	E. coli	Ciprofloxacin	<=0.25	S	Neg	>=30	S	1	0	0	0	Not Tested
07-003	E. coli	Ertapenem	<=0.25	S	Neg	>=30	S	1	0	0	0	Not Tested
07-003	E. coli	Gentamicin	<=2	S	Neg	24	S	1	0	0	0	Not Tested
07-003	E. coli	Imipenem	<=1	S	Neg	>=30	S	1	0	0	0	Not Tested
07-003	E. coli	Levofloxacin	<=0.5	S	Neg	28	S	1	0	0	0	Not Tested
07-003	E. coli	Meropenem	<=0.25	S	Neg	>=30	S	1	0	0	0	Not Tested
07-003	E. coli	Meropenem/Vaborbactam	<=1	S	Neg	>=30	S	1	0	0	0	Not Tested
07-003	E. coli	Piperacillin/Tazobactam	<=2	S	Neg	23	I	0	0	0	1	Yes (in favor of REVEAL)
07-003	E. coli	Tobramycin	<=2	S	Neg	21	S	1	0	0	0	Not Tested
07-003	E. coli	Trimethoprim/Sulfamethoxazole	<=2	S	Neg	29	S	1	0	0	0	Not Tested
07-004	S. marcescens	Amikacin	<=4	S		25	S	1	0	0	0	Not Tested
07-004	S. marcescens	Aztreonam	<=4	S		>=30	S	1	0	0	0	Not Tested
07-004	S. marcescens	Cefepime	<=2	S		>=30	S	1	0	0	0	Not Tested
07-004	S. marcescens	Ceftazidime	>16	R		29	S	0	0	1	0	Not Tested
07-004	S. marcescens	Ceftazidime/Avibactam	<=2	S		29	S	1	0	0	0	Not Tested
07-004	S. marcescens	Ceftolozane/Tazobactam	8	R		23	S	0	0	1	0	Not Tested
07-004	S. marcescens	Ceftriaxone	<=0.5	S		26	S	1	0	0	0	Not Tested
07-004	S. marcescens	Ciprofloxacin	<=0.25	S		26	S	1	0	0	0	Not Tested
07-004	S. marcescens	Ertapenem	<=0.25	S		26	S	1	0	0	0	Not Tested
07-004	S. marcescens	Gentamicin	<=2	S		24	S	1	0	0	0	Not Tested
07-004	S. marcescens	Imipenem	<=1	S		24	S	1	0	0	0	Not Tested
07-004	S. marcescens	Levofloxacin	<=0.5	S		23	S	1	0	0	0	Not Tested
07-004	S. marcescens	Meropenem	<=0.25	S		20	I	0	0	0	1	Not Tested
07-004	S. marcescens	Meropenem/Vaborbactam	<=1	S		27	S	1	0	0	0	Not Tested
07-004	S. marcescens	Piperacillin/Tazobactam	<=2	S		27	S	1	0	0	0	Not Tested
07-004	S. marcescens	Tobramycin	<=2	S		20	S	1	0	0	0	Not Tested
07-004	S. marcescens	Trimethoprim/Sulfamethoxazole	<=2	S		27	S	1	0	0	0	Not Tested
07-006	P. aeruginosa	Aztreonam	8	S		19	I	0	0	0	1	Yes (in favor of REVEAL)
07-006	P. aeruginosa	Cefepime	4	S		23	S	1	0	0	0	Not Tested
07-006	P. aeruginosa	Ceftazidime	<=4	S		21	S	1	0	0	0	Not Tested
07-006	P. aeruginosa	Ceftolozane/Tazobactam	<=2	S		23	S	1	0	0	0	Not Tested
07-006	P. aeruginosa	Ciprofloxacin	<=0.25	S		26	S	1	0	0	0	Not Tested
07-006	P. aeruginosa	Imipenem	2	S		16	I	0	0	0	1	Not Tested
07-006	P. aeruginosa	Piperacillin/Tazobactam	8	S		26	S	1	0	0	0	Not Tested
07-006	P. aeruginosa	Tobramycin	<=2	S		22	S	1	0	0	0	Not Tested
07-007	K. oxytoca	Amikacin	<=4	S	Neg	23	S	1	0	0	0	Not Tested
07-007	K. oxytoca	Amoxicillin/Clavulanate	<=8	S	Neg	25	S	1	0	0	0	Not Tested
07-007	K. oxytoca	Ampicillin/Sulbactam	<=4	S	Neg	14	I	0	0	0	1	Yes (in favor of REVEAL)
07-007	K. oxytoca	Aztreonam	<=4	S	Neg	>=30	S	1	0	0	0	Not Tested
07-007	K. oxytoca	Cefepime	<=2	S	Neg	29	S	1	0	0	0	Not Tested
07-007	K. oxytoca	Cefotaxime	<=1	S	Neg	>=30	S	1	0	0	0	Not Tested
07-007	K. oxytoca	Ceftazidime	<=4	S	Neg	29	S	1	0	0	0	Not Tested
07-007	K. oxytoca	Ceftazidime/Avibactam	<=2	S	Neg	29	S	1	0	0	0	Not Tested
07-007	K. oxytoca	Ceftolozane/Tazobactam	<=2	S	Neg	27	S	1	0	0	0	Not Tested
07-007	K. oxytoca	Ceftriaxone	<=0.5	S	Neg	29	S	1	0	0	0	Not Tested
07-007	K. oxytoca	Ciprofloxacin	<=0.25	S	Neg	>=30	S	1	0	0	0	Not Tested
07-007	K. oxytoca	Ertapenem	<=0.25	S	Neg	>=30	S	1	0	0	0	Not Tested
07-007	K. oxytoca	Gentamicin	<=2	S	Neg	23	S	1	0	0	0	Not Tested
07-007	K. oxytoca	Imipenem	<=1	S	Neg	>=30	S	1	0	0	0	Not Tested
07-007	K. oxytoca	Levofloxacin	<=0.5	S	Neg	29	S	1	0	0	0	Not Tested
07-007	K. oxytoca	Meropenem	<=0.25	S	Neg	29	S	1	0	0	0	Not Tested
07-007	K. oxytoca	Meropenem/Vaborbactam	<=1	S	Neg	>=30	S	1	0	0	0	Not Tested
07-007	K. oxytoca	Piperacillin/Tazobactam	<=2	S	Neg	27	S	1	0	0	0	Not Tested
07-007	K. oxytoca	Tobramycin	<=2	S	Neg	20	S	1	0	0	0	Not Tested
07-007	K. oxytoca	Trimethoprim/Sulfamethoxazole	<=2	S	Neg	>=30	S	1	0	0	0	Not Tested
07-008	E. coli	Amikacin	<=4	S	Neg	24	S	1	0	0	0	Not Tested
07-008	E. coli	Amoxicillin/Clavulanate	<=8	S	Neg	21	S	1	0	0	0	Not Tested
07-008	E. coli	Ampicillin/Sulbactam	<=4	S	Neg	22	S	1	0	0	0	Not Tested
07-008	E. coli	Aztreonam	<=4	S	Neg	>=30	S	1	0	0	0	Not Tested
07-008	E. coli	Cefepime	<=2	S	Neg	>=30	S	1	0	0	0	Not Tested
07-008	E. coli	Cefotaxime	<=1	S	Neg	>=30	S	1	0	0	0	Not Tested
07-008	E. coli	Ceftazidime	<=4	S	Neg	>=30	S	1	0	0	0	Not Tested
07-008	E. coli	Ceftazidime/Avibactam	<=2	S	Neg	29	S	1	0	0	0	Not Tested
07-008	E. coli	Ceftolozane/Tazobactam	<=2	S	Neg	28	S	1	0	0	0	Not Tested
07-008	E. coli	Ceftriaxone	<=0.5	S	Neg	>=30	S	1	0	0	0	Not Tested
07-008	E. coli	Ciprofloxacin	<=0.25	S	Neg	28	S	1	0	0	0	Not Tested
07-008	E. coli	Ertapenem	<=0.25	S	Neg	>=30	S	1	0	0	0	Not Tested
07-008	E. coli	Gentamicin	<=2	S	Neg	25	S	1	0	0	0	Not Tested
07-008	E. coli	Imipenem	<=1	S	Neg	>=30	S	1	0	0	0	Not Tested
07-008	E. coli	Levofloxacin	<=0.5	S	Neg	>=30	S	1	0	0	0	Not Tested
07-008	E. coli	Meropenem	<=0.25	S	Neg	29	S	1	0	0	0	Not Tested
07-008	E. coli	Meropenem/Vaborbactam	<=1	S	Neg	>=30	S	1	0	0	0	Not Tested
07-008	E. coli	Piperacillin/Tazobactam	<=2	S	Neg	>=30	S	1	0	0	0	Not Tested
07-008	E. coli	Tobramycin	<=2	S	Neg	23	S	1	0	0	0	Not Tested
07-008	E. coli	Trimethoprim/Sulfamethoxazole	<=2	S	Neg	>=30	S	1	0	0	0	Not Tested
07-010	K. pneumoniae	Amikacin	<=4	S	Neg	23	S	1	0	0	0	Not Tested
07-010	K. pneumoniae	Amoxicillin/Clavulanate	<=8	S	Neg	23	S	1	0	0	0	Not Tested
07-010	K. pneumoniae	Ampicillin/Sulbactam	<=4	S	Neg	20	S	1	0	0	0	Not Tested
07-010	K. pneumoniae	Aztreonam	<=4	S	Neg	>=30	S	1	0	0	0	Not Tested
07-010	K. pneumoniae	Cefepime	<=2	S	Neg	>=30	S	1	0	0	0	Not Tested
07-010	K. pneumoniae	Cefotaxime	<=1	S	Neg	>=30	S	1	0	0	0	Not Tested
07-010	K. pneumoniae	Ceftazidime	<=4	S	Neg	28	S	1	0	0	0	Not Tested
07-010	K. pneumoniae	Ceftazidime/Avibactam	<=2	S	Neg	28	S	1	0	0	0	Not Tested
07-010	K. pneumoniae	Ceftolozane/Tazobactam	<=2	S	Neg	28	S	1	0	0	0	Not Tested
07-010	K. pneumoniae	Ceftriaxone	<=0.5	S	Neg	29	S	1	0	0	0	Not Tested
07-010	K. pneumoniae	Ciprofloxacin	<=0.25	S	Neg	29	S	1	0	0	0	Not Tested
07-010	K. pneumoniae	Ertapenem	<=0.25	S	Neg	>=30	S	1	0	0	0	Not Tested
07-010	K. pneumoniae	Gentamicin	<=2	S	Neg	25	S	1	0	0	0	Not Tested
07-010	K. pneumoniae	Imipenem	<=1	S	Neg	29	S	1	0	0	0	Not Tested
07-010	K. pneumoniae	Levofloxacin	<=0.5	S	Neg	28	S	1	0	0	0	Not Tested
07-010	K. pneumoniae	Meropenem	<=0.25	S	Neg	>=30	S	1	0	0	0	Not Tested
07-010	K. pneumoniae	Meropenem/Vaborbactam	<=1	S	Neg	29	S	1	0	0	0	Not Tested
07-010	K. pneumoniae	Piperacillin/Tazobactam	<=2	S	Neg	27	S	1	0	0	0	Not Tested
07-010	K. pneumoniae	Tobramycin	<=2	S	Neg	21	S	1	0	0	0	Not Tested
07-010	K. pneumoniae	Trimethoprim/Sulfamethoxazole	<=2	S	Neg	21	S	1	0	0	0	Not Tested
07-013	E. coli	Amikacin	<=4	S	Neg	23	S	1	0	0	0	Not Tested
07-013	E. coli	Amoxicillin/Clavulanate	<=8	S	Neg	15	I	0	0	0	1	Yes (in favor of REVEAL)
07-013	E. coli	Ampicillin/Sulbactam	16	I	Neg	15	S	0	0	0	1	Yes (in favor of REVEAL)
07-013	E. coli	Aztreonam	<=4	S	Neg	>=30	S	1	0	0	0	Not Tested
07-013	E. coli	Cefepime	<=2	S	Neg	21	I	0	0	0	1	Not Tested
07-013	E. coli	Cefotaxime	<=1	S	Neg	>=30	S	1	0	0	0	Not Tested
07-013	E. coli	Ceftazidime	<=4	S	Neg	29	S	1	0	0	0	Not Tested
07-013	E. coli	Ceftazidime/Avibactam	<=2	S	Neg	>=30	S	1	0	0	0	Not Tested
07-013	E. coli	Ceftolozane/Tazobactam	<=2	S	Neg	28	S	1	0	0	0	Not Tested
07-013	E. coli	Ciprofloxacin	0.5	I	Neg	23	I	1	0	0	0	Not Tested
07-013	E. coli	Ertapenem	<=0.25	S	Neg	>=30	S	1	0	0	0	Not Tested
07-013	E. coli	Gentamicin	>8	R	Neg	8	R	1	0	0	0	Not Tested
07-013	E. coli	Imipenem	<=1	S	Neg	>=30	S	1	0	0	0	Not Tested
07-013	E. coli	Levofloxacin	<=0.5	S	Neg	25	S	1	0	0	0	Not Tested
07-013	E. coli	Meropenem	<=0.25	S	Neg	>=30	S	1	0	0	0	Not Tested
07-013	E. coli	Meropenem/Vaborbactam	<=1	S	Neg	>=30	S	1	0	0	0	Not Tested
07-013	E. coli	Piperacillin/Tazobactam	<=2	S	Neg	27	S	1	0	0	0	Not Tested
07-013	E. coli	Tobramycin	4	S	Neg	10	R	0	1	0	0	Not Tested
07-013	E. coli	Trimethoprim/Sulfamethoxazole	>4	R	Neg	6	R	1	0	0	0	Not Tested
07-014	E. coli	Amikacin	<=4	S	Pos	17	S	1	0	0	0	Not Tested
07-014	E. coli	Amoxicillin/Clavulanate	16	I	Pos	12	R	0	0	0	1	Not Tested
07-014	E. coli	Ampicillin/Sulbactam	>16	R	Pos	6	R	1	0	0	0	Not Tested
07-014	E. coli	Aztreonam	<=4	S	Pos	14	R	0	1	0	0	Yes (in favor of DD)
07-014	E. coli	Cefepime	>16	R	Pos	15	R	1	0	0	0	Not Tested
07-014	E. coli	Ceftazidime	>16	R	Pos	12	R	1	0	0	0	Not Tested
07-014	E. coli	Ceftazidime/Avibactam	<=2	S	Pos	>=30	S	1	0	0	0	Not Tested
07-014	E. coli	Ceftolozane/Tazobactam	<=2	S	Pos	25	S	1	0	0	0	Not Tested
07-014	E. coli	Ceftriaxone	>4	R	Pos	6	R	1	0	0	0	Not Tested
07-014	E. coli	Ciprofloxacin	>2	R	Pos	6	R	1	0	0	0	Not Tested
07-014	E. coli	Ertapenem	<=0.25	S	Pos	>=30	S	1	0	0	0	Not Tested
07-014	E. coli	Gentamicin	>8	R	Pos	6	R	1	0	0	0	Not Tested
07-014	E. coli	Imipenem	<=1	S	Pos	>=30	S	1	0	0	0	Not Tested
07-014	E. coli	Levofloxacin	>4	R	Pos	6	R	1	0	0	0	Not Tested
07-014	E. coli	Meropenem	<=0.25	S	Pos	>=30	S	1	0	0	0	Not Tested
07-014	E. coli	Meropenem/Vaborbactam	<=1	S	Pos	>=30	S	1	0	0	0	Not Tested
07-014	E. coli	Tobramycin	>8	R	Pos	6	R	1	0	0	0	Not Tested
07-014	E. coli	Trimethoprim/Sulfamethoxazole	>4	R	Pos	6	R	1	0	0	0	Not Tested
07-015	K. pneumoniae	Amikacin	<=4	S	Neg	22	S	1	0	0	0	Not Tested
07-015	K. pneumoniae	Amoxicillin/Clavulanate	<=8	S	Neg	24	S	1	0	0	0	Not Tested
07-015	K. pneumoniae	Ampicillin/Sulbactam	<=4	S	Neg	20	S	1	0	0	0	Not Tested
07-015	K. pneumoniae	Aztreonam	<=4	S	Neg	>=30	S	1	0	0	0	Not Tested
07-015	K. pneumoniae	Cefepime	<=2	S	Neg	>=30	S	1	0	0	0	Not Tested
07-015	K. pneumoniae	Cefotaxime	<=1	S	Neg	>=30	S	1	0	0	0	Not Tested
07-015	K. pneumoniae	Ceftazidime	<=4	S	Neg	29	S	1	0	0	0	Not Tested
07-015	K. pneumoniae	Ceftazidime/Avibactam	<=2	S	Neg	29	S	1	0	0	0	Not Tested
07-015	K. pneumoniae	Ceftolozane/Tazobactam	<=2	S	Neg	27	S	1	0	0	0	Not Tested
07-015	K. pneumoniae	Ceftriaxone	<=0.5	S	Neg	>=30	S	1	0	0	0	Not Tested
07-015	K. pneumoniae	Ciprofloxacin	<=0.25	S	Neg	28	S	1	0	0	0	Not Tested
07-015	K. pneumoniae	Ertapenem	<=0.25	S	Neg	>=30	S	1	0	0	0	Not Tested
07-015	K. pneumoniae	Gentamicin	<=2	S	Neg	22	S	1	0	0	0	Not Tested
07-015	K. pneumoniae	Imipenem	<=1	S	Neg	29	S	1	0	0	0	Not Tested
07-015	K. pneumoniae	Levofloxacin	<=0.5	S	Neg	28	S	1	0	0	0	Not Tested
07-015	K. pneumoniae	Meropenem	<=0.25	S	Neg	29	S	1	0	0	0	Not Tested
07-015	K. pneumoniae	Meropenem/Vaborbactam	<=1	S	Neg	29	S	1	0	0	0	Not Tested
07-015	K. pneumoniae	Piperacillin/Tazobactam	<=2	S	Neg	27	S	1	0	0	0	Not Tested
07-015	K. pneumoniae	Tobramycin	<=2	S	Neg	21	S	1	0	0	0	Not Tested
07-015	K. pneumoniae	Trimethoprim/Sulfamethoxazole	<=2	S	Neg	23	S	1	0	0	0	Not Tested
07-016	S. marcescens	Amikacin	<=4	S		24	S	1	0	0	0	Not Tested
07-016	S. marcescens	Aztreonam	<=4	S		>=30	S	1	0	0	0	Not Tested
07-016	S. marcescens	Cefepime	<=2	S		>=30	S	1	0	0	0	Not Tested
07-016	S. marcescens	Cefotaxime	<=1	S		29	S	1	0	0	0	Not Tested
07-016	S. marcescens	Ceftazidime	<=4	S		28	S	1	0	0	0	Not Tested
07-016	S. marcescens	Ceftazidime/Avibactam	<=2	S		28	S	1	0	0	0	Not Tested
07-016	S. marcescens	Ceftolozane/Tazobactam	<=2	S		24	S	1	0	0	0	Not Tested
07-016	S. marcescens	Ceftriaxone	<=0.5	S		27	S	1	0	0	0	Not Tested
07-016	S. marcescens	Ciprofloxacin	<=0.25	S		28	S	1	0	0	0	Not Tested
07-016	S. marcescens	Ertapenem	<=0.25	S		>=30	S	1	0	0	0	Not Tested
07-016	S. marcescens	Gentamicin	<=2	S		23	S	1	0	0	0	Not Tested
07-016	S. marcescens	Imipenem	<=1	S		29	S	1	0	0	0	Not Tested
07-016	S. marcescens	Levofloxacin	<=0.5	S		>=30	S	1	0	0	0	Not Tested
07-016	S. marcescens	Meropenem	<=0.25	S		>=30	S	1	0	0	0	Not Tested
07-016	S. marcescens	Meropenem/Vaborbactam	<=1	S		>=30	S	1	0	0	0	Not Tested
07-016	S. marcescens	Piperacillin/Tazobactam	<=2	S		27	S	1	0	0	0	Not Tested
07-016	S. marcescens	Tobramycin	<=2	S		22	S	1	0	0	0	Not Tested
07-016	S. marcescens	Trimethoprim/Sulfamethoxazole	<=2	S		23	S	1	0	0	0	Not Tested
07-018	E. coli	Amikacin	<=4	S	Neg	23	S	1	0	0	0	Not Tested
07-018	E. coli	Amoxicillin/Clavulanate	<=8	S	Neg	20	S	1	0	0	0	Not Tested
07-018	E. coli	Ampicillin/Sulbactam	16	I	Neg	13	I	1	0	0	0	Not Tested
07-018	E. coli	Aztreonam	<=4	S	Neg	>=30	S	1	0	0	0	Not Tested
07-018	E. coli	Cefepime	<=2	S	Neg	>=30	S	1	0	0	0	Not Tested
07-018	E. coli	Cefotaxime	<=1	S	Neg	>=30	S	1	0	0	0	Not Tested
07-018	E. coli	Ceftazidime	<=4	S	Neg	29	S	1	0	0	0	Not Tested
07-018	E. coli	Ceftazidime/Avibactam	<=2	S	Neg	29	S	1	0	0	0	Not Tested
07-018	E. coli	Ceftolozane/Tazobactam	<=2	S	Neg	28	S	1	0	0	0	Not Tested
07-018	E. coli	Ceftriaxone	<=0.5	S	Neg	29	S	1	0	0	0	Not Tested
07-018	E. coli	Ertapenem	<=0.25	S	Neg	>=30	S	1	0	0	0	Not Tested
07-018	E. coli	Gentamicin	<=2	S	Neg	23	S	1	0	0	0	Not Tested
07-018	E. coli	Imipenem	<=1	S	Neg	28	S	1	0	0	0	Not Tested
07-018	E. coli	Levofloxacin	>4	R	Neg	6	R	1	0	0	0	Not Tested
07-018	E. coli	Meropenem	<=0.25	S	Neg	>=30	S	1	0	0	0	Not Tested
07-018	E. coli	Meropenem/Vaborbactam	<=1	S	Neg	>=30	S	1	0	0	0	Not Tested
07-018	E. coli	Piperacillin/Tazobactam	<=2	S	Neg	28	S	1	0	0	0	Not Tested
07-018	E. coli	Tobramycin	<=2	S	Neg	22	S	1	0	0	0	Not Tested
07-018	E. coli	Trimethoprim/Sulfamethoxazole	>4	R	Neg	6	R	1	0	0	0	Not Tested
07-019	K. pneumoniae	Amikacin	<=4	S	Neg	22	S	1	0	0	0	Not Tested
07-019	K. pneumoniae	Amoxicillin/Clavulanate	<=8	S	Neg	23	S	1	0	0	0	Not Tested
07-019	K. pneumoniae	Ampicillin/Sulbactam	<=4	S	Neg	19	S	1	0	0	0	Not Tested
07-019	K. pneumoniae	Aztreonam	<=4	S	Neg	>=30	S	1	0	0	0	Not Tested
07-019	K. pneumoniae	Cefepime	<=2	S	Neg	>=30	S	1	0	0	0	Not Tested
07-019	K. pneumoniae	Cefotaxime	<=1	S	Neg	>=30	S	1	0	0	0	Not Tested
07-019	K. pneumoniae	Ceftazidime	<=4	S	Neg	29	S	1	0	0	0	Not Tested
07-019	K. pneumoniae	Ceftazidime/Avibactam	<=2	S	Neg	28	S	1	0	0	0	Not Tested
07-019	K. pneumoniae	Ceftolozane/Tazobactam	<=2	S	Neg	26	S	1	0	0	0	Not Tested
07-019	K. pneumoniae	Ceftriaxone	<=0.5	S	Neg	29	S	1	0	0	0	Not Tested
07-019	K. pneumoniae	Ciprofloxacin	<=0.25	S	Neg	26	S	1	0	0	0	Not Tested
07-019	K. pneumoniae	Ertapenem	<=0.25	S	Neg	>=30	S	1	0	0	0	Not Tested
07-019	K. pneumoniae	Gentamicin	<=2	S	Neg	22	S	1	0	0	0	Not Tested
07-019	K. pneumoniae	Imipenem	<=1	S	Neg	29	S	1	0	0	0	Not Tested
07-019	K. pneumoniae	Levofloxacin	<=0.5	S	Neg	28	S	1	0	0	0	Not Tested
07-019	K. pneumoniae	Meropenem	<=0.25	S	Neg	>=30	S	1	0	0	0	Not Tested
07-019	K. pneumoniae	Meropenem/Vaborbactam	<=1	S	Neg	29	S	1	0	0	0	Not Tested
07-019	K. pneumoniae	Piperacillin/Tazobactam	<=2	S	Neg	28	S	1	0	0	0	Not Tested
07-019	K. pneumoniae	Tobramycin	<=2	S	Neg	21	S	1	0	0	0	Not Tested
07-019	K. pneumoniae	Trimethoprim/Sulfamethoxazole	<=2	S	Neg	27	S	1	0	0	0	Not Tested
07-022	P. mirabilis	Amikacin	<=4	S	Neg	29	S	1	0	0	0	Not Tested
07-022	P. mirabilis	Amoxicillin/Clavulanate	<=8	S	Neg	>=30	S	1	0	0	0	Not Tested
07-022	P. mirabilis	Ampicillin/Sulbactam	<=4	S	Neg	24	S	1	0	0	0	Not Tested
07-022	P. mirabilis	Aztreonam	<=4	S	Neg	>=30	S	1	0	0	0	Not Tested
07-022	P. mirabilis	Cefepime	<=2	S	Neg	>=30	S	1	0	0	0	Not Tested
07-022	P. mirabilis	Cefotaxime	<=1	S	Neg	>=30	S	1	0	0	0	Not Tested
07-022	P. mirabilis	Ceftazidime	<=4	S	Neg	29	S	1	0	0	0	Not Tested
07-022	P. mirabilis	Ceftazidime/Avibactam	<=2	S	Neg	>=30	S	1	0	0	0	Not Tested
07-022	P. mirabilis	Ceftolozane/Tazobactam	<=2	S	Neg	26	S	1	0	0	0	Not Tested
07-022	P. mirabilis	Ceftriaxone	<=0.5	S	Neg	28	S	1	0	0	0	Not Tested
07-022	P. mirabilis	Ciprofloxacin	<=0.25	S	Neg	>=30	S	1	0	0	0	Not Tested
07-022	P. mirabilis	Ertapenem	<=0.25	S	Neg	>=30	S	1	0	0	0	Not Tested
07-022	P. mirabilis	Gentamicin	<=2	S	Neg	25	S	1	0	0	0	Not Tested
07-022	P. mirabilis	Imipenem	<=1	S	Neg	24	S	1	0	0	0	Not Tested
07-022	P. mirabilis	Levofloxacin	<=0.5	S	Neg	>=30	S	1	0	0	0	Not Tested
07-022	P. mirabilis	Meropenem	<=0.25	S	Neg	28	S	1	0	0	0	Not Tested
07-022	P. mirabilis	Meropenem/Vaborbactam	<=1	S	Neg	>=30	S	1	0	0	0	Not Tested
07-022	P. mirabilis	Piperacillin/Tazobactam	<=2	S	Neg	>=30	S	1	0	0	0	Not Tested
07-022	P. mirabilis	Tobramycin	<=2	S	Neg	24	S	1	0	0	0	Not Tested
07-022	P. mirabilis	Trimethoprim/Sulfamethoxazole	<=2	S	Neg	27	S	1	0	0	0	Not Tested
07-024	E. coli	Amikacin	8	S	Pos	19	S	1	0	0	0	Not Tested
07-024	E. coli	Amoxicillin/Clavulanate	16	I	Pos	16	I	1	0	0	0	Not Tested
07-024	E. coli	Ampicillin/Sulbactam	>16	R	Pos	10	R	1	0	0	0	Not Tested
07-024	E. coli	Aztreonam	>16	R	Pos	14	R	1	0	0	0	Not Tested
07-024	E. coli	Cefepime	>16	R	Pos	12	R	1	0	0	0	Not Tested
07-024	E. coli	Cefotaxime	>32	R	Pos	11	R	1	0	0	0	Not Tested
07-024	E. coli	Ceftazidime	>16	R	Pos	11	R	1	0	0	0	Not Tested
07-024	E. coli	Ceftazidime/Avibactam	<=2	S	Pos	>=30	S	1	0	0	0	Not Tested
07-024	E. coli	Ceftolozane/Tazobactam	<=2	S	Pos	28	S	1	0	0	0	Not Tested
07-024	E. coli	Ceftriaxone	>4	R	Pos	6	R	1	0	0	0	Not Tested
07-024	E. coli	Ciprofloxacin	>2	R	Pos	6	R	1	0	0	0	Not Tested
07-024	E. coli	Ertapenem	<=0.25	S	Pos	>=30	S	1	0	0	0	Not Tested
07-024	E. coli	Gentamicin	>8	R	Pos	6	R	1	0	0	0	Not Tested
07-024	E. coli	Imipenem	<=1	S	Pos	>=30	S	1	0	0	0	Not Tested
07-024	E. coli	Levofloxacin	>4	R	Pos	6	R	1	0	0	0	Not Tested
07-024	E. coli	Meropenem	<=0.25	S	Pos	>=30	S	1	0	0	0	Not Tested
07-024	E. coli	Meropenem/Vaborbactam	<=1	S	Pos	>=30	S	1	0	0	0	Not Tested
07-024	E. coli	Tobramycin	>8	R	Pos	6	R	1	0	0	0	Not Tested
07-024	E. coli	Trimethoprim/Sulfamethoxazole	<=2	S	Pos	26	S	1	0	0	0	Not Tested
07-028	E. coli	Amikacin	32	I	Pos	14	R	0	0	0	1	Not Tested
07-028	E. coli	Amoxicillin/Clavulanate	>16	R	Pos	12	R	1	0	0	0	Not Tested
07-028	E. coli	Ampicillin/Sulbactam	>16	R	Pos	6	R	1	0	0	0	Not Tested
07-028	E. coli	Aztreonam	>16	R	Pos	14	R	1	0	0	0	Not Tested
07-028	E. coli	Cefepime	>16	R	Pos	12	R	1	0	0	0	Not Tested
07-028	E. coli	Cefotaxime	>32	R	Pos	8	R	1	0	0	0	Not Tested
07-028	E. coli	Ceftazidime	>16	R	Pos	12	R	1	0	0	0	Not Tested
07-028	E. coli	Ceftolozane/Tazobactam	<=2	S	Pos	27	S	1	0	0	0	Not Tested
07-028	E. coli	Ceftriaxone	>4	R	Pos	6	R	1	0	0	0	Not Tested
07-028	E. coli	Ciprofloxacin	>2	R	Pos	6	R	1	0	0	0	Not Tested
07-028	E. coli	Ertapenem	<=0.25	S	Pos	>=30	S	1	0	0	0	Not Tested
07-028	E. coli	Gentamicin	>8	R	Pos	8	R	1	0	0	0	Not Tested
07-028	E. coli	Imipenem	<=1	S	Pos	>=30	S	1	0	0	0	Not Tested
07-028	E. coli	Levofloxacin	>4	R	Pos	7	R	1	0	0	0	Not Tested
07-028	E. coli	Meropenem	<=0.25	S	Pos	>=30	S	1	0	0	0	Not Tested
07-028	E. coli	Meropenem/Vaborbactam	<=1	S	Pos	>=30	S	1	0	0	0	Not Tested
07-028	E. coli	Piperacillin/Tazobactam	>64	R	Pos	15	R	1	0	0	0	Not Tested
07-028	E. coli	Tobramycin	>8	R	Pos	6	R	1	0	0	0	Not Tested
07-028	E. coli	Trimethoprim/Sulfamethoxazole	<=2	S	Pos	29	S	1	0	0	0	Not Tested
07-029	E. coli	Amikacin	<=4	S	Pos	21	S	1	0	0	0	Not Tested
07-029	E. coli	Amoxicillin/Clavulanate	<=8	S	Pos	19	S	1	0	0	0	Not Tested
07-029	E. coli	Ampicillin/Sulbactam	16	I	Pos	11	R	0	0	0	1	Yes (in favor of DD)
07-029	E. coli	Aztreonam	>16	R	Pos	15	R	1	0	0	0	Not Tested
07-029	E. coli	Cefepime	>16	R	Pos	22	I	0	0	0	1	Not Tested
07-029	E. coli	Cefotaxime	>32	R	Pos	6	R	1	0	0	0	Not Tested
07-029	E. coli	Ceftazidime	>16	R	Pos	17	R	1	0	0	0	Not Tested
07-029	E. coli	Ceftazidime/Avibactam	<=2	S	Pos	29	S	1	0	0	0	Not Tested
07-029	E. coli	Ceftolozane/Tazobactam	<=2	S	Pos	25	S	1	0	0	0	Not Tested
07-029	E. coli	Ceftriaxone	>4	R	Pos	10	R	1	0	0	0	Not Tested
07-029	E. coli	Ciprofloxacin	>2	R	Pos	6	R	1	0	0	0	Not Tested
07-029	E. coli	Ertapenem	<=0.25	S	Pos	29	S	1	0	0	0	Not Tested
07-029	E. coli	Gentamicin	>8	R	Pos	10	R	1	0	0	0	Not Tested
07-029	E. coli	Imipenem	<=1	S	Pos	29	S	1	0	0	0	Not Tested
07-029	E. coli	Levofloxacin	>4	R	Pos	6	R	1	0	0	0	Not Tested
07-029	E. coli	Meropenem	0.5	S	Pos	29	S	1	0	0	0	Not Tested
07-029	E. coli	Meropenem/Vaborbactam	<=1	S	Pos	>=30	S	1	0	0	0	Not Tested
07-029	E. coli	Piperacillin/Tazobactam	<=2	S	Pos	23	I	0	0	0	1	Yes (in favor of REVEAL)
07-029	E. coli	Tobramycin	>8	R	Pos	9	R	1	0	0	0	Not Tested
07-029	E. coli	Trimethoprim/Sulfamethoxazole	>4	R	Pos	6	R	1	0	0	0	Not Tested
07-030	E. coli	Amikacin	<=4	S	Neg	22	S	1	0	0	0	Not Tested
07-030	E. coli	Amoxicillin/Clavulanate	16	I	Neg	15	I	1	0	0	0	Not Tested
07-030	E. coli	Ampicillin/Sulbactam	>16	R	Neg	6	R	1	0	0	0	Not Tested
07-030	E. coli	Aztreonam	<=4	S	Neg	>=30	S	1	0	0	0	Not Tested
07-030	E. coli	Cefepime	<=2	S	Neg	>=30	S	1	0	0	0	Not Tested
07-030	E. coli	Cefotaxime	<=1	S	Neg	>=30	S	1	0	0	0	Not Tested
07-030	E. coli	Ceftazidime	<=4	S	Neg	27	S	1	0	0	0	Not Tested
07-030	E. coli	Ceftazidime/Avibactam	<=2	S	Neg	>=30	S	1	0	0	0	Not Tested
07-030	E. coli	Ceftolozane/Tazobactam	<=2	S	Neg	28	S	1	0	0	0	Not Tested
07-030	E. coli	Ceftriaxone	<=0.5	S	Neg	>=30	S	1	0	0	0	Not Tested
07-030	E. coli	Ciprofloxacin	<=0.25	S	Neg	29	S	1	0	0	0	Not Tested
07-030	E. coli	Ertapenem	<=0.25	S	Neg	>=30	S	1	0	0	0	Not Tested
07-030	E. coli	Gentamicin	<=2	S	Neg	22	S	1	0	0	0	Not Tested
07-030	E. coli	Imipenem	<=1	S	Neg	>=30	S	1	0	0	0	Not Tested
07-030	E. coli	Levofloxacin	<=0.5	S	Neg	>=30	S	1	0	0	0	Not Tested
07-030	E. coli	Meropenem	<=0.25	S	Neg	29	S	1	0	0	0	Not Tested
07-030	E. coli	Meropenem/Vaborbactam	<=1	S	Neg	>=30	S	1	0	0	0	Not Tested
07-030	E. coli	Piperacillin/Tazobactam	<=2	S	Neg	23	I	0	0	0	1	Yes (in favor of REVEAL)
07-030	E. coli	Tobramycin	<=2	S	Neg	21	S	1	0	0	0	Not Tested
07-030	E. coli	Trimethoprim/Sulfamethoxazole	<=2	S	Neg	26	S	1	0	0	0	Not Tested
07-033	E. coli	Amikacin	<=4	S	Neg	24	S	1	0	0	0	Not Tested
07-033	E. coli	Amoxicillin/Clavulanate	<=8	S	Neg	23	S	1	0	0	0	Not Tested
07-033	E. coli	Ampicillin/Sulbactam	<=4	S	Neg	22	S	1	0	0	0	Not Tested
07-033	E. coli	Aztreonam	<=4	S	Neg	>=30	S	1	0	0	0	Not Tested
07-033	E. coli	Cefepime	<=2	S	Neg	>=30	S	1	0	0	0	Not Tested
07-033	E. coli	Cefotaxime	<=1	S	Neg	>=30	S	1	0	0	0	Not Tested
07-033	E. coli	Ceftazidime	<=4	S	Neg	>=30	S	1	0	0	0	Not Tested
07-033	E. coli	Ceftazidime/Avibactam	<=2	S	Neg	>=30	S	1	0	0	0	Not Tested
07-033	E. coli	Ceftolozane/Tazobactam	<=2	S	Neg	28	S	1	0	0	0	Not Tested
07-033	E. coli	Ceftriaxone	<=0.5	S	Neg	>=30	S	1	0	0	0	Not Tested
07-033	E. coli	Ciprofloxacin	<=0.25	S	Neg	>=30	S	1	0	0	0	Not Tested
07-033	E. coli	Ertapenem	<=0.25	S	Neg	>=30	S	1	0	0	0	Not Tested
07-033	E. coli	Gentamicin	<=2	S	Neg	23	S	1	0	0	0	Not Tested
07-033	E. coli	Imipenem	<=1	S	Neg	>=30	S	1	0	0	0	Not Tested
07-033	E. coli	Levofloxacin	<=0.5	S	Neg	>=30	S	1	0	0	0	Not Tested
07-033	E. coli	Meropenem	<=0.25	S	Neg	29	S	1	0	0	0	Not Tested
07-033	E. coli	Meropenem/Vaborbactam	<=1	S	Neg	29	S	1	0	0	0	Not Tested
07-033	E. coli	Piperacillin/Tazobactam	<=2	S	Neg	29	S	1	0	0	0	Not Tested
07-033	E. coli	Tobramycin	<=2	S	Neg	22	S	1	0	0	0	Not Tested
07-033	E. coli	Trimethoprim/Sulfamethoxazole	<=2	S	Neg	24	S	1	0	0	0	Not Tested
07-034	K. pneumoniae	Amikacin	<=4	S	Neg	22	S	1	0	0	0	Not Tested
07-034	K. pneumoniae	Amoxicillin/Clavulanate	<=8	S	Neg	25	S	1	0	0	0	Not Tested
07-034	K. pneumoniae	Ampicillin/Sulbactam	8	S	Neg	20	S	1	0	0	0	Not Tested
07-034	K. pneumoniae	Aztreonam	<=4	S	Neg	>=30	S	1	0	0	0	Not Tested
07-034	K. pneumoniae	Cefepime	<=2	S	Neg	>=30	S	1	0	0	0	Not Tested
07-034	K. pneumoniae	Cefotaxime	<=1	S	Neg	>=30	S	1	0	0	0	Not Tested
07-034	K. pneumoniae	Ceftazidime	<=4	S	Neg	>=30	S	1	0	0	0	Not Tested
07-034	K. pneumoniae	Ceftazidime/Avibactam	<=2	S	Neg	>=30	S	1	0	0	0	Not Tested
07-034	K. pneumoniae	Ceftolozane/Tazobactam	<=2	S	Neg	28	S	1	0	0	0	Not Tested
07-034	K. pneumoniae	Ceftriaxone	<=0.5	S	Neg	>=30	S	1	0	0	0	Not Tested
07-034	K. pneumoniae	Ciprofloxacin	<=0.25	S	Neg	>=30	S	1	0	0	0	Not Tested
07-034	K. pneumoniae	Ertapenem	<=0.25	S	Neg	>=30	S	1	0	0	0	Not Tested
07-034	K. pneumoniae	Gentamicin	<=2	S	Neg	20	S	1	0	0	0	Not Tested
07-034	K. pneumoniae	Imipenem	<=1	S	Neg	>=30	S	1	0	0	0	Not Tested
07-034	K. pneumoniae	Levofloxacin	<=0.5	S	Neg	29	S	1	0	0	0	Not Tested
07-034	K. pneumoniae	Meropenem	<=0.25	S	Neg	28	S	1	0	0	0	Not Tested
07-034	K. pneumoniae	Meropenem/Vaborbactam	<=1	S	Neg	>=30	S	1	0	0	0	Not Tested
07-034	K. pneumoniae	Piperacillin/Tazobactam	<=2	S	Neg	27	S	1	0	0	0	Not Tested
07-034	K. pneumoniae	Tobramycin	<=2	S	Neg	23	S	1	0	0	0	Not Tested
07-034	K. pneumoniae	Trimethoprim/Sulfamethoxazole	<=2	S	Neg	21	S	1	0	0	0	Not Tested
07-035	E. coli	Amikacin	<=4	S	Neg	24	S	1	0	0	0	Not Tested
07-035	E. coli	Amoxicillin/Clavulanate	<=8	S	Neg	>=30	S	1	0	0	0	Not Tested
07-035	E. coli	Ampicillin/Sulbactam	<=4	S	Neg	24	S	1	0	0	0	Not Tested
07-035	E. coli	Aztreonam	<=4	S	Neg	>=30	S	1	0	0	0	Not Tested
07-035	E. coli	Cefepime	<=2	S	Neg	>=30	S	1	0	0	0	Not Tested
07-035	E. coli	Cefotaxime	<=1	S	Neg	>=30	S	1	0	0	0	Not Tested
07-035	E. coli	Ceftazidime	<=4	S	Neg	29	S	1	0	0	0	Not Tested
07-035	E. coli	Ceftazidime/Avibactam	<=2	S	Neg	>=30	S	1	0	0	0	Not Tested
07-035	E. coli	Ceftolozane/Tazobactam	<=2	S	Neg	>=30	S	1	0	0	0	Not Tested
07-035	E. coli	Ceftriaxone	<=0.5	S	Neg	>=30	S	1	0	0	0	Not Tested
07-035	E. coli	Ciprofloxacin	<=0.25	S	Neg	28	S	1	0	0	0	Not Tested
07-035	E. coli	Ertapenem	<=0.25	S	Neg	>=30	S	1	0	0	0	Not Tested
07-035	E. coli	Gentamicin	<=2	S	Neg	23	S	1	0	0	0	Not Tested
07-035	E. coli	Imipenem	<=1	S	Neg	>=30	S	1	0	0	0	Not Tested
07-035	E. coli	Levofloxacin	<=0.5	S	Neg	>=30	S	1	0	0	0	Not Tested
07-035	E. coli	Meropenem	<=0.25	S	Neg	>=30	S	1	0	0	0	Not Tested
07-035	E. coli	Meropenem/Vaborbactam	<=1	S	Neg	28	S	1	0	0	0	Not Tested
07-035	E. coli	Piperacillin/Tazobactam	<=2	S	Neg	29	S	1	0	0	0	Not Tested
07-035	E. coli	Tobramycin	<=2	S	Neg	24	S	1	0	0	0	Not Tested
07-035	E. coli	Trimethoprim/Sulfamethoxazole	<=2	S	Neg	27	S	1	0	0	0	Not Tested
07-037	E. coli	Amikacin	<=4	S	Neg	22	S	1	0	0	0	Not Tested
07-037	E. coli	Amoxicillin/Clavulanate	<=8	S	Neg	20	S	1	0	0	0	Not Tested
07-037	E. coli	Ampicillin/Sulbactam	<=4	S	Neg	21	S	1	0	0	0	Not Tested
07-037	E. coli	Aztreonam	<=4	S	Neg	>=30	S	1	0	0	0	Not Tested
07-037	E. coli	Cefepime	<=2	S	Neg	28	S	1	0	0	0	Not Tested
07-037	E. coli	Cefotaxime	<=1	S	Neg	>=30	S	1	0	0	0	Not Tested
07-037	E. coli	Ceftazidime	<=4	S	Neg	26	S	1	0	0	0	Not Tested
07-037	E. coli	Ceftazidime/Avibactam	<=2	S	Neg	>=30	S	1	0	0	0	Not Tested
07-037	E. coli	Ceftolozane/Tazobactam	<=2	S	Neg	27	S	1	0	0	0	Not Tested
07-037	E. coli	Ceftriaxone	<=0.5	S	Neg	28	S	1	0	0	0	Not Tested
07-037	E. coli	Ciprofloxacin	>2	R	Neg	10	R	1	0	0	0	Not Tested
07-037	E. coli	Ertapenem	<=0.25	S	Neg	>=30	S	1	0	0	0	Not Tested
07-037	E. coli	Gentamicin	<=2	S	Neg	21	S	1	0	0	0	Not Tested
07-037	E. coli	Imipenem	<=1	S	Neg	29	S	1	0	0	0	Not Tested
07-037	E. coli	Levofloxacin	>4	R	Neg	8	R	1	0	0	0	Not Tested
07-037	E. coli	Meropenem	<=0.25	S	Neg	27	S	1	0	0	0	Not Tested
07-037	E. coli	Meropenem/Vaborbactam	<=1	S	Neg	>=30	S	1	0	0	0	Not Tested
07-037	E. coli	Piperacillin/Tazobactam	<=2	S	Neg	25	S	1	0	0	0	Not Tested
07-037	E. coli	Tobramycin	<=2	S	Neg	22	S	1	0	0	0	Not Tested
07-037	E. coli	Trimethoprim/Sulfamethoxazole	>4	R	Neg	6	R	1	0	0	0	Not Tested
07-038	P. aeruginosa	Aztreonam	<=4	S		29	S	1	0	0	0	Not Tested
07-038	P. aeruginosa	Cefepime	<=2	S		>=30	S	1	0	0	0	Not Tested
07-038	P. aeruginosa	Ceftazidime	<=4	S		29	S	1	0	0	0	Not Tested
07-038	P. aeruginosa	Ceftolozane/Tazobactam	<=2	S		>=30	S	1	0	0	0	Not Tested
07-038	P. aeruginosa	Ciprofloxacin	<=0.25	S		>=30	S	1	0	0	0	Not Tested
07-038	P. aeruginosa	Imipenem	<=1	S		26	S	1	0	0	0	Not Tested
07-038	P. aeruginosa	Meropenem	0.5	S		26	S	1	0	0	0	Not Tested
07-038	P. aeruginosa	Piperacillin/Tazobactam	<=2	S		29	S	1	0	0	0	Not Tested
07-038	P. aeruginosa	Tobramycin	<=2	S		22	S	1	0	0	0	Not Tested
07-039	P. aeruginosa	Aztreonam	<=4	S		27	S	1	0	0	0	Not Tested
07-039	P. aeruginosa	Cefepime	<=2	S		29	S	1	0	0	0	Not Tested
07-039	P. aeruginosa	Ceftazidime	<=4	S		26	S	1	0	0	0	Not Tested
07-039	P. aeruginosa	Ceftolozane/Tazobactam	<=2	S		29	S	1	0	0	0	Not Tested
07-039	P. aeruginosa	Ciprofloxacin	<=0.25	S		>=30	S	1	0	0	0	Not Tested
07-039	P. aeruginosa	Imipenem	<=1	S		26	S	1	0	0	0	Not Tested
07-039	P. aeruginosa	Meropenem	<=0.25	S		>=30	S	1	0	0	0	Not Tested
07-039	P. aeruginosa	Piperacillin/Tazobactam	<=2	S		>=30	S	1	0	0	0	Not Tested
07-039	P. aeruginosa	Tobramycin	<=2	S		25	S	1	0	0	0	Not Tested
07-040	E. coli	Amikacin	8	S	Pos	21	S	1	0	0	0	Not Tested
07-040	E. coli	Amoxicillin/Clavulanate	16	I	Pos	15	I	1	0	0	0	Not Tested
07-040	E. coli	Ampicillin/Sulbactam	16	I	Pos	9	R	0	0	0	1	Yes (in favor of DD)
07-040	E. coli	Aztreonam	>16	R	Pos	18	I	0	0	0	1	Yes (in favor of REVEAL)
07-040	E. coli	Cefepime	>16	R	Pos	14	R	1	0	0	0	Not Tested
07-040	E. coli	Cefotaxime	>32	R	Pos	10	R	1	0	0	0	Not Tested
07-040	E. coli	Ceftazidime	16	R	Pos	16	R	1	0	0	0	Not Tested
07-040	E. coli	Ceftolozane/Tazobactam	<=2	S	Pos	29	S	1	0	0	0	Not Tested
07-040	E. coli	Ceftriaxone	>4	R	Pos	8	R	1	0	0	0	Not Tested
07-040	E. coli	Ciprofloxacin	>2	R	Pos	6	R	1	0	0	0	Not Tested
07-040	E. coli	Ertapenem	<=0.25	S	Pos	>=30	S	1	0	0	0	Not Tested
07-040	E. coli	Gentamicin	>8	R	Pos	8	R	1	0	0	0	Not Tested
07-040	E. coli	Imipenem	<=1	S	Pos	>=30	S	1	0	0	0	Not Tested
07-040	E. coli	Levofloxacin	>4	R	Pos	6	R	1	0	0	0	Not Tested
07-040	E. coli	Meropenem	<=0.25	S	Pos	>=30	S	1	0	0	0	Not Tested
07-040	E. coli	Meropenem/Vaborbactam	<=1	S	Pos	>=30	S	1	0	0	0	Not Tested
07-040	E. coli	Piperacillin/Tazobactam	8	S	Pos	20	R	0	1	0	0	Not Tested
07-040	E. coli	Tobramycin	>8	R	Pos	8	R	1	0	0	0	Not Tested
07-040	E. coli	Trimethoprim/Sulfamethoxazole	<=2	S	Pos	27	S	1	0	0	0	Not Tested
07-042	E. coli	Amikacin	16	S	Pos	12	R	0	1	0	0	Yes (in favor of REVEAL)
07-042	E. coli	Amoxicillin/Clavulanate	16	I	Pos	11	R	0	0	0	1	Not Tested
07-042	E. coli	Ampicillin/Sulbactam	>16	R	Pos	20	S	0	0	1	0	Yes (in favor of REVEAL)
07-042	E. coli	Aztreonam	<=4	S	Pos	24	S	1	0	0	0	Not Tested
07-042	E. coli	Cefepime	4	I	Pos	>=30	S	0	0	0	1	Not Tested
07-042	E. coli	Cefotaxime	>32	R	Pos	16	R	1	0	0	0	Not Tested
07-042	E. coli	Ceftazidime	<=4	S	Pos	27	S	1	0	0	0	Not Tested
07-042	E. coli	Ceftazidime/Avibactam	<=2	S	Pos	>=30	S	1	0	0	0	Not Tested
07-042	E. coli	Ceftolozane/Tazobactam	<=2	S	Pos	>=30	S	1	0	0	0	Not Tested
07-042	E. coli	Ceftriaxone	>4	R	Pos	>=30	S	0	0	1	0	Yes (in favor of REVEAL)
07-042	E. coli	Ciprofloxacin	>2	R	Pos	6	R	1	0	0	0	Not Tested
07-042	E. coli	Ertapenem	<=0.25	S	Pos	>=30	S	1	0	0	0	Not Tested
07-042	E. coli	Gentamicin	<=2	S	Pos	23	S	1	0	0	0	Not Tested
07-042	E. coli	Imipenem	2	I	Pos	>=30	S	0	0	0	1	Not Tested
07-042	E. coli	Levofloxacin	>4	R	Pos	6	R	1	0	0	0	Not Tested
07-042	E. coli	Meropenem	<=0.25	S	Pos	29	S	1	0	0	0	Not Tested
07-042	E. coli	Meropenem/Vaborbactam	<=1	S	Pos	>=30	S	1	0	0	0	Not Tested
07-042	E. coli	Piperacillin/Tazobactam	16	I	Pos	28	S	0	0	0	1	Yes (in favor of REVEAL)
07-042	E. coli	Tobramycin	>8	R	Pos	6	R	1	0	0	0	Not Tested
07-042	E. coli	Trimethoprim/Sulfamethoxazole	>4	R	Pos	6	R	1	0	0	0	Not Tested
07-046	P. aeruginosa	Aztreonam	16	I		13	R	0	0	0	1	Yes (in favor of DD)
07-046	P. aeruginosa	Cefepime	16	R		18	S	0	0	1	0	Yes (in favor of REVEAL)
07-046	P. aeruginosa	Ceftazidime	>16	R		6	R	1	0	0	0	Not Tested
07-046	P. aeruginosa	Ceftolozane/Tazobactam	<=2	S		24	S	1	0	0	0	Not Tested
07-046	P. aeruginosa	Ciprofloxacin	<=0.25	S		>=30	S	1	0	0	0	Not Tested
07-046	P. aeruginosa	Imipenem	2	S		25	S	1	0	0	0	Not Tested
07-046	P. aeruginosa	Meropenem	<=0.25	S		24	S	1	0	0	0	Not Tested
07-046	P. aeruginosa	Piperacillin/Tazobactam	>64	R		10	R	1	0	0	0	Not Tested
07-046	P. aeruginosa	Tobramycin	<=2	S		26	S	1	0	0	0	Not Tested
07-048	E. coli	Amikacin	<=4	S	Neg	22	S	1	0	0	0	Not Tested
07-048	E. coli	Amoxicillin/Clavulanate	<=8	S	Neg	19	S	1	0	0	0	Not Tested
07-048	E. coli	Ampicillin/Sulbactam	16	I	Neg	13	I	1	0	0	0	Not Tested
07-048	E. coli	Aztreonam	<=4	S	Neg	>=30	S	1	0	0	0	Not Tested
07-048	E. coli	Cefepime	<=2	S	Neg	>=30	S	1	0	0	0	Not Tested
07-048	E. coli	Cefotaxime	<=1	S	Neg	29	S	1	0	0	0	Not Tested
07-048	E. coli	Ceftazidime	<=4	S	Neg	27	S	1	0	0	0	Not Tested
07-048	E. coli	Ceftazidime/Avibactam	<=2	S	Neg	>=30	S	1	0	0	0	Not Tested
07-048	E. coli	Ceftolozane/Tazobactam	<=2	S	Neg	26	S	1	0	0	0	Not Tested
07-048	E. coli	Ceftriaxone	<=0.5	S	Neg	29	S	1	0	0	0	Not Tested
07-048	E. coli	Ciprofloxacin	>2	R	Neg	6	R	1	0	0	0	Not Tested
07-048	E. coli	Ertapenem	<=0.25	S	Neg	>=30	S	1	0	0	0	Not Tested
07-048	E. coli	Gentamicin	<=2	S	Neg	23	S	1	0	0	0	Not Tested
07-048	E. coli	Imipenem	<=1	S	Neg	>=30	S	1	0	0	0	Not Tested
07-048	E. coli	Levofloxacin	>4	R	Neg	6	R	1	0	0	0	Not Tested
07-048	E. coli	Meropenem	<=0.25	S	Neg	>=30	S	1	0	0	0	Not Tested
07-048	E. coli	Meropenem/Vaborbactam	<=1	S	Neg	>=30	S	1	0	0	0	Not Tested
07-048	E. coli	Piperacillin/Tazobactam	<=2	S	Neg	25	S	1	0	0	0	Not Tested
07-048	E. coli	Tobramycin	<=2	S	Neg	20	S	1	0	0	0	Not Tested
07-048	E. coli	Trimethoprim/Sulfamethoxazole	>4	R	Neg	6	R	1	0	0	0	Not Tested
07-049	E. cloacae complex	Amikacin	<=4	S		24	S	1	0	0	0	Not Tested
07-049	E. cloacae complex	Aztreonam	<=4	S		29	S	1	0	0	0	Not Tested
07-049	E. cloacae complex	Cefepime	<=2	S		>=30	S	1	0	0	0	Not Tested
07-049	E. cloacae complex	Cefotaxime	<=1	S		>=30	S	1	0	0	0	Not Tested
07-049	E. cloacae complex	Ceftazidime	<=4	S		27	S	1	0	0	0	Not Tested
07-049	E. cloacae complex	Ceftazidime/Avibactam	<=2	S		28	S	1	0	0	0	Not Tested
07-049	E. cloacae complex	Ceftolozane/Tazobactam	<=2	S		26	S	1	0	0	0	Not Tested
07-049	E. cloacae complex	Ceftriaxone	<=0.5	S		28	S	1	0	0	0	Not Tested
07-049	E. cloacae complex	Ciprofloxacin	<=0.25	S		>=30	S	1	0	0	0	Not Tested
07-049	E. cloacae complex	Ertapenem	<=0.25	S		>=30	S	1	0	0	0	Not Tested
07-049	E. cloacae complex	Gentamicin	<=2	S		23	S	1	0	0	0	Not Tested
07-049	E. cloacae complex	Imipenem	<=1	S		23	S	1	0	0	0	Not Tested
07-049	E. cloacae complex	Levofloxacin	<=0.5	S		>=30	S	1	0	0	0	Not Tested
07-049	E. cloacae complex	Meropenem	<=0.25	S		27	S	1	0	0	0	Not Tested
07-049	E. cloacae complex	Meropenem/Vaborbactam	<=1	S		>=30	S	1	0	0	0	Not Tested
07-049	E. cloacae complex	Piperacillin/Tazobactam	<=2	S		27	S	1	0	0	0	Not Tested
07-049	E. cloacae complex	Tobramycin	<=2	S		20	S	1	0	0	0	Not Tested
07-049	E. cloacae complex	Trimethoprim/Sulfamethoxazole	<=2	S		21	S	1	0	0	0	Not Tested
07-050	E. coli	Amikacin	<=4	S	Neg	23	S	1	0	0	0	Not Tested
07-050	E. coli	Amoxicillin/Clavulanate	<=8	S	Neg	19	S	1	0	0	0	Not Tested
07-050	E. coli	Ampicillin/Sulbactam	<=4	S	Neg	20	S	1	0	0	0	Not Tested
07-050	E. coli	Aztreonam	<=4	S	Neg	>=30	S	1	0	0	0	Not Tested
07-050	E. coli	Cefepime	<=2	S	Neg	>=30	S	1	0	0	0	Not Tested
07-050	E. coli	Cefotaxime	<=1	S	Neg	>=30	S	1	0	0	0	Not Tested
07-050	E. coli	Ceftazidime	<=4	S	Neg	26	S	1	0	0	0	Not Tested
07-050	E. coli	Ceftazidime/Avibactam	<=2	S	Neg	>=30	S	1	0	0	0	Not Tested
07-050	E. coli	Ceftolozane/Tazobactam	<=2	S	Neg	28	S	1	0	0	0	Not Tested
07-050	E. coli	Ceftriaxone	<=0.5	S	Neg	29	S	1	0	0	0	Not Tested
07-050	E. coli	Ciprofloxacin	<=0.25	S	Neg	>=30	S	1	0	0	0	Not Tested
07-050	E. coli	Ertapenem	<=0.25	S	Neg	>=30	S	1	0	0	0	Not Tested
07-050	E. coli	Gentamicin	<=2	S	Neg	23	S	1	0	0	0	Not Tested
07-050	E. coli	Imipenem	<=1	S	Neg	>=30	S	1	0	0	0	Not Tested
07-050	E. coli	Levofloxacin	<=0.5	S	Neg	>=30	S	1	0	0	0	Not Tested
07-050	E. coli	Meropenem	<=0.25	S	Neg	>=30	S	1	0	0	0	Not Tested
07-050	E. coli	Meropenem/Vaborbactam	<=1	S	Neg	>=30	S	1	0	0	0	Not Tested
07-050	E. coli	Piperacillin/Tazobactam	<=2	S	Neg	27	S	1	0	0	0	Not Tested
07-050	E. coli	Tobramycin	<=2	S	Neg	22	S	1	0	0	0	Not Tested
07-050	E. coli	Trimethoprim/Sulfamethoxazole	<=2	S	Neg	>=30	S	1	0	0	0	Not Tested
07-052	K. pneumoniae	Amikacin	<=4	S	Pos	19	S	1	0	0	0	Not Tested
07-052	K. pneumoniae	Amoxicillin/Clavulanate	16	I	Pos	12	R	0	0	0	1	Yes (in favor of REVEAL)
07-052	K. pneumoniae	Ampicillin/Sulbactam	>16	R	Pos	6	R	1	0	0	0	Not Tested
07-052	K. pneumoniae	Aztreonam	>16	R	Pos	10	R	1	0	0	0	Not Tested
07-052	K. pneumoniae	Cefepime	>16	R	Pos	13	R	1	0	0	0	Not Tested
07-052	K. pneumoniae	Cefotaxime	>32	R	Pos	6	R	1	0	0	0	Not Tested
07-052	K. pneumoniae	Ceftazidime	>16	R	Pos	11	R	1	0	0	0	Not Tested
07-052	K. pneumoniae	Ceftazidime/Avibactam	<=2	S	Pos	28	S	1	0	0	0	Not Tested
07-052	K. pneumoniae	Ceftolozane/Tazobactam	<=2	S	Pos	21	I	0	0	0	1	Not Tested
07-052	K. pneumoniae	Ceftriaxone	>4	R	Pos	6	R	1	0	0	0	Not Tested
07-052	K. pneumoniae	Ciprofloxacin	>2	R	Pos	16	R	1	0	0	0	Not Tested
07-052	K. pneumoniae	Ertapenem	<=0.25	S	Pos	21	I	0	0	0	1	Not Tested
07-052	K. pneumoniae	Gentamicin	>8	R	Pos	6	R	1	0	0	0	Not Tested
07-052	K. pneumoniae	Imipenem	<=1	S	Pos	28	S	1	0	0	0	Not Tested
07-052	K. pneumoniae	Levofloxacin	<=0.5	S	Pos	21	S	1	0	0	0	Not Tested
07-052	K. pneumoniae	Meropenem	<=0.25	S	Pos	24	S	1	0	0	0	Not Tested
07-052	K. pneumoniae	Meropenem/Vaborbactam	<=1	S	Pos	>=30	S	1	0	0	0	Not Tested
07-052	K. pneumoniae	Piperacillin/Tazobactam	8	S	Pos	19	R	0	1	0	0	Yes (in favor of DD)
07-052	K. pneumoniae	Tobramycin	>8	R	Pos	6	R	1	0	0	0	Not Tested
07-052	K. pneumoniae	Trimethoprim/Sulfamethoxazole	>4	R	Pos	6	R	1	0	0	0	Not Tested
07-053	P. aeruginosa	Aztreonam	<=4	S		>=30	S	1	0	0	0	Not Tested
07-053	P. aeruginosa	Cefepime	4	S		27	S	1	0	0	0	Not Tested
07-053	P. aeruginosa	Ceftazidime	<=4	S		>=30	S	1	0	0	0	Not Tested
07-053	P. aeruginosa	Ceftolozane/Tazobactam	<=2	S		>=30	S	1	0	0	0	Not Tested
07-053	P. aeruginosa	Ciprofloxacin	>2	R		13	R	1	0	0	0	Not Tested
07-053	P. aeruginosa	Imipenem	<=1	S		25	S	1	0	0	0	Not Tested
07-053	P. aeruginosa	Meropenem	<=0.25	S		19	S	1	0	0	0	Not Tested
07-053	P. aeruginosa	Piperacillin/Tazobactam	<=2	S		>=30	S	1	0	0	0	Not Tested
07-053	P. aeruginosa	Tobramycin	<=2	S		24	S	1	0	0	0	Not Tested
07-054	S. marcescens	Amikacin	<=4	S		24	S	1	0	0	0	Not Tested
07-054	S. marcescens	Aztreonam	<=4	S		>=30	S	1	0	0	0	Not Tested
07-054	S. marcescens	Cefepime	<=2	S		>=30	S	1	0	0	0	Not Tested
07-054	S. marcescens	Cefotaxime	<=1	S		>=30	S	1	0	0	0	Not Tested
07-054	S. marcescens	Ceftazidime	<=4	S		29	S	1	0	0	0	Not Tested
07-054	S. marcescens	Ceftazidime/Avibactam	<=2	S		>=30	S	1	0	0	0	Not Tested
07-054	S. marcescens	Ceftolozane/Tazobactam	<=2	S		27	S	1	0	0	0	Not Tested
07-054	S. marcescens	Ceftriaxone	<=0.5	S		29	S	1	0	0	0	Not Tested
07-054	S. marcescens	Ciprofloxacin	<=0.25	S		27	S	1	0	0	0	Not Tested
07-054	S. marcescens	Ertapenem	<=0.25	S		>=30	S	1	0	0	0	Not Tested
07-054	S. marcescens	Gentamicin	<=2	S		24	S	1	0	0	0	Not Tested
07-054	S. marcescens	Imipenem	<=1	S		28	S	1	0	0	0	Not Tested
07-054	S. marcescens	Levofloxacin	<=0.5	S		28	S	1	0	0	0	Not Tested
07-054	S. marcescens	Meropenem	<=0.25	S		>=30	S	1	0	0	0	Not Tested
07-054	S. marcescens	Meropenem/Vaborbactam	<=1	S		>=30	S	1	0	0	0	Not Tested
07-054	S. marcescens	Piperacillin/Tazobactam	<=2	S		27	S	1	0	0	0	Not Tested
07-054	S. marcescens	Tobramycin	<=2	S		18	S	1	0	0	0	Not Tested
07-054	S. marcescens	Trimethoprim/Sulfamethoxazole	<=2	S		27	S	1	0	0	0	Not Tested
07-056	P. aeruginosa	Aztreonam	<=4	S		26	S	1	0	0	0	Not Tested
07-056	P. aeruginosa	Cefepime	<=2	S		28	S	1	0	0	0	Not Tested
07-056	P. aeruginosa	Ceftazidime	<=4	S		25	S	1	0	0	0	Not Tested
07-056	P. aeruginosa	Ceftolozane/Tazobactam	<=2	S		25	S	1	0	0	0	Not Tested
07-056	P. aeruginosa	Ciprofloxacin	<=0.25	S		>=30	S	1	0	0	0	Not Tested
07-056	P. aeruginosa	Imipenem	<=1	S		24	S	1	0	0	0	Not Tested
07-056	P. aeruginosa	Meropenem	<=0.25	S		>=30	S	1	0	0	0	Not Tested
07-056	P. aeruginosa	Piperacillin/Tazobactam	<=2	S		27	S	1	0	0	0	Not Tested
07-056	P. aeruginosa	Tobramycin	<=2	S		24	S	1	0	0	0	Not Tested
07-057	P. mirabilis	Amikacin	<=4	S		23	S	1	0	0	0	Not Tested
07-057	P. mirabilis	Amoxicillin/Clavulanate	<=8	S		27	S	1	0	0	0	Not Tested
07-057	P. mirabilis	Ampicillin/Sulbactam	<=4	S		25	S	1	0	0	0	Not Tested
07-057	P. mirabilis	Aztreonam	<=4	S		>=30	S	1	0	0	0	Not Tested
07-057	P. mirabilis	Cefepime	<=2	S		>=30	S	1	0	0	0	Not Tested
07-057	P. mirabilis	Cefotaxime	2	I		>=30	S	0	0	0	1	Not Tested
07-057	P. mirabilis	Ceftazidime	<=4	S		>=30	S	1	0	0	0	Not Tested
07-057	P. mirabilis	Ceftazidime/Avibactam	<=2	S		>=30	S	1	0	0	0	Not Tested
07-057	P. mirabilis	Ceftolozane/Tazobactam	<=2	S		27	S	1	0	0	0	Not Tested
07-057	P. mirabilis	Ceftriaxone	<=0.5	S		>=30	S	1	0	0	0	Not Tested
07-057	P. mirabilis	Ciprofloxacin	<=0.25	S		>=30	S	1	0	0	0	Not Tested
07-057	P. mirabilis	Ertapenem	<=0.25	S		>=30	S	1	0	0	0	Not Tested
07-057	P. mirabilis	Gentamicin	<=2	S		23	S	1	0	0	0	Not Tested
07-057	P. mirabilis	Imipenem	2	I		24	S	0	0	0	1	Not Tested
07-057	P. mirabilis	Levofloxacin	<=0.5	S		>=30	S	1	0	0	0	Not Tested
07-057	P. mirabilis	Meropenem	<=0.25	S		26	S	1	0	0	0	Not Tested
07-057	P. mirabilis	Meropenem/Vaborbactam	<=1	S		29	S	1	0	0	0	Not Tested
07-057	P. mirabilis	Piperacillin/Tazobactam	<=2	S		>=30	S	1	0	0	0	Not Tested
07-057	P. mirabilis	Tobramycin	<=2	S		24	S	1	0	0	0	Not Tested
07-057	P. mirabilis	Trimethoprim/Sulfamethoxazole	<=2	S		>=30	S	1	0	0	0	Not Tested
07-058	P. mirabilis	Amikacin	<=4	S	Pos	26	S	1	0	0	0	Not Tested
07-058	P. mirabilis	Amoxicillin/Clavulanate	<=8	S	Pos	27	S	1	0	0	0	Not Tested
07-058	P. mirabilis	Ampicillin/Sulbactam	<=4	S	Pos	25	S	1	0	0	0	Not Tested
07-058	P. mirabilis	Aztreonam	<=4	S	Pos	>=30	S	1	0	0	0	Not Tested
07-058	P. mirabilis	Cefepime	<=2	S	Pos	>=30	S	1	0	0	0	Not Tested
07-058	P. mirabilis	Cefotaxime	2	I	Pos	>=30	S	0	0	0	1	Not Tested
07-058	P. mirabilis	Ceftazidime	<=4	S	Pos	>=30	S	1	0	0	0	Not Tested
07-058	P. mirabilis	Ceftazidime/Avibactam	<=2	S	Pos	>=30	S	1	0	0	0	Not Tested
07-058	P. mirabilis	Ceftolozane/Tazobactam	<=2	S	Pos	26	S	1	0	0	0	Not Tested
07-058	P. mirabilis	Ceftriaxone	<=0.5	S	Pos	>=30	S	1	0	0	0	Not Tested
07-058	P. mirabilis	Ciprofloxacin	<=0.25	S	Pos	>=30	S	1	0	0	0	Not Tested
07-058	P. mirabilis	Ertapenem	<=0.25	S	Pos	>=30	S	1	0	0	0	Not Tested
07-058	P. mirabilis	Gentamicin	<=2	S	Pos	23	S	1	0	0	0	Not Tested
07-058	P. mirabilis	Imipenem	4	R	Pos	27	S	0	0	1	0	Not Tested
07-058	P. mirabilis	Levofloxacin	<=0.5	S	Pos	>=30	S	1	0	0	0	Not Tested
07-058	P. mirabilis	Meropenem	<=0.25	S	Pos	28	S	1	0	0	0	Not Tested
07-058	P. mirabilis	Meropenem/Vaborbactam	<=1	S	Pos	>=30	S	1	0	0	0	Not Tested
07-058	P. mirabilis	Piperacillin/Tazobactam	<=2	S	Pos	>=30	S	1	0	0	0	Not Tested
07-058	P. mirabilis	Tobramycin	<=2	S	Pos	21	S	1	0	0	0	Not Tested
07-058	P. mirabilis	Trimethoprim/Sulfamethoxazole	<=2	S	Pos	>=30	S	1	0	0	0	Not Tested
07-059	P. aeruginosa	Aztreonam	<=4	S		26	S	1	0	0	0	Not Tested
07-059	P. aeruginosa	Cefepime	<=2	S		28	S	1	0	0	0	Not Tested
07-059	P. aeruginosa	Ceftazidime	<=4	S		26	S	1	0	0	0	Not Tested
07-059	P. aeruginosa	Ceftolozane/Tazobactam	<=2	S		27	S	1	0	0	0	Not Tested
07-059	P. aeruginosa	Ciprofloxacin	<=0.25	S		>=30	S	1	0	0	0	Not Tested
07-059	P. aeruginosa	Imipenem	<=1	S		24	S	1	0	0	0	Not Tested
07-059	P. aeruginosa	Meropenem	0.5	S		29	S	1	0	0	0	Not Tested
07-059	P. aeruginosa	Piperacillin/Tazobactam	<=2	S		28	S	1	0	0	0	Not Tested
07-059	P. aeruginosa	Tobramycin	<=2	S		23	S	1	0	0	0	Not Tested
07-061	E. coli	Amikacin	<=4	S	Neg	20	S	1	0	0	0	Not Tested
07-061	E. coli	Amoxicillin/Clavulanate	>16	R	Neg	8	R	1	0	0	0	Not Tested
07-061	E. coli	Ampicillin/Sulbactam	16	I	Neg	10	R	0	0	0	1	Yes (in favor of DD)
07-061	E. coli	Aztreonam	<=4	S	Neg	25	S	1	0	0	0	Not Tested
07-061	E. coli	Cefepime	<=2	S	Neg	>=30	S	1	0	0	0	Not Tested
07-061	E. coli	Cefotaxime	<=1	S	Neg	27	S	1	0	0	0	Not Tested
07-061	E. coli	Ceftazidime	<=4	S	Neg	24	S	1	0	0	0	Not Tested
07-061	E. coli	Ceftazidime/Avibactam	<=2	S	Neg	>=30	S	1	0	0	0	Not Tested
07-061	E. coli	Ceftolozane/Tazobactam	<=2	S	Neg	25	S	1	0	0	0	Not Tested
07-061	E. coli	Ceftriaxone	<=0.5	S	Neg	28	S	1	0	0	0	Not Tested
07-061	E. coli	Ciprofloxacin	<=0.25	S	Neg	>=30	S	1	0	0	0	Not Tested
07-061	E. coli	Ertapenem	<=0.25	S	Neg	>=30	S	1	0	0	0	Not Tested
07-061	E. coli	Gentamicin	<=2	S	Neg	23	S	1	0	0	0	Not Tested
07-061	E. coli	Imipenem	<=1	S	Neg	>=30	S	1	0	0	0	Not Tested
07-061	E. coli	Levofloxacin	<=0.5	S	Neg	>=30	S	1	0	0	0	Not Tested
07-061	E. coli	Meropenem	<=0.25	S	Neg	>=30	S	1	0	0	0	Not Tested
07-061	E. coli	Meropenem/Vaborbactam	<=1	S	Neg	>=30	S	1	0	0	0	Not Tested
07-061	E. coli	Piperacillin/Tazobactam	8	S	Neg	24	I	0	0	0	1	Not Tested
07-061	E. coli	Tobramycin	<=2	S	Neg	20	S	1	0	0	0	Not Tested
07-061	E. coli	Trimethoprim/Sulfamethoxazole	<=2	S	Neg	26	S	1	0	0	0	Not Tested
07-062	P. mirabilis	Amikacin	<=4	S	Pos	25	S	1	0	0	0	Not Tested
07-062	P. mirabilis	Amoxicillin/Clavulanate	<=8	S	Pos	29	S	1	0	0	0	Not Tested
07-062	P. mirabilis	Ampicillin/Sulbactam	<=4	S	Pos	23	S	1	0	0	0	Not Tested
07-062	P. mirabilis	Aztreonam	<=4	S	Pos	>=30	S	1	0	0	0	Not Tested
07-062	P. mirabilis	Cefepime	<=2	S	Pos	>=30	S	1	0	0	0	Not Tested
07-062	P. mirabilis	Cefotaxime	4	R	Pos	>=30	S	0	0	1	0	Not Tested
07-062	P. mirabilis	Ceftazidime	<=4	S	Pos	29	S	1	0	0	0	Not Tested
07-062	P. mirabilis	Ceftazidime/Avibactam	<=2	S	Pos	>=30	S	1	0	0	0	Not Tested
07-062	P. mirabilis	Ceftolozane/Tazobactam	<=2	S	Pos	27	S	1	0	0	0	Not Tested
07-062	P. mirabilis	Ceftriaxone	<=0.5	S	Pos	>=30	S	1	0	0	0	Not Tested
07-062	P. mirabilis	Ciprofloxacin	<=0.25	S	Pos	>=30	S	1	0	0	0	Not Tested
07-062	P. mirabilis	Ertapenem	<=0.25	S	Pos	>=30	S	1	0	0	0	Not Tested
07-062	P. mirabilis	Gentamicin	4	S	Pos	25	S	1	0	0	0	Not Tested
07-062	P. mirabilis	Imipenem	2	I	Pos	28	S	0	0	0	1	Not Tested
07-062	P. mirabilis	Levofloxacin	<=0.5	S	Pos	>=30	S	1	0	0	0	Not Tested
07-062	P. mirabilis	Meropenem	<=0.25	S	Pos	>=30	S	1	0	0	0	Not Tested
07-062	P. mirabilis	Meropenem/Vaborbactam	<=1	S	Pos	>=30	S	1	0	0	0	Not Tested
07-062	P. mirabilis	Piperacillin/Tazobactam	<=2	S	Pos	>=30	S	1	0	0	0	Not Tested
07-062	P. mirabilis	Tobramycin	<=2	S	Pos	24	S	1	0	0	0	Not Tested
07-062	P. mirabilis	Trimethoprim/Sulfamethoxazole	<=2	S	Pos	28	S	1	0	0	0	Not Tested
07-063	E. coli	Amikacin	<=4	S	Pos	24	S	1	0	0	0	Not Tested
07-063	E. coli	Amoxicillin/Clavulanate	>16	R	Pos	10	R	1	0	0	0	Not Tested
07-063	E. coli	Ampicillin/Sulbactam	16	I	Pos	6	R	0	0	0	1	Yes (in favor of DD)
07-063	E. coli	Aztreonam	>16	R	Pos	19	I	0	0	0	1	Yes (in favor of REVEAL)
07-063	E. coli	Cefepime	8	I	Pos	17	R	0	0	0	1	Not Tested
07-063	E. coli	Cefotaxime	>32	R	Pos	12	R	1	0	0	0	Not Tested
07-063	E. coli	Ceftazidime	16	R	Pos	16	R	1	0	0	0	Not Tested
07-063	E. coli	Ceftazidime/Avibactam	<=2	S	Pos	>=30	S	1	0	0	0	Not Tested
07-063	E. coli	Ceftolozane/Tazobactam	<=2	S	Pos	>=30	S	1	0	0	0	Not Tested
07-063	E. coli	Ceftriaxone	>4	R	Pos	8	R	1	0	0	0	Not Tested
07-063	E. coli	Ciprofloxacin	<=0.25	S	Pos	>=30	S	1	0	0	0	Not Tested
07-063	E. coli	Ertapenem	<=0.25	S	Pos	>=30	S	1	0	0	0	Not Tested
07-063	E. coli	Gentamicin	<=2	S	Pos	23	S	1	0	0	0	Not Tested
07-063	E. coli	Imipenem	<=1	S	Pos	>=30	S	1	0	0	0	Not Tested
07-063	E. coli	Levofloxacin	<=0.5	S	Pos	>=30	S	1	0	0	0	Not Tested
07-063	E. coli	Meropenem	<=0.25	S	Pos	>=30	S	1	0	0	0	Not Tested
07-063	E. coli	Meropenem/Vaborbactam	<=1	S	Pos	>=30	S	1	0	0	0	Not Tested
07-063	E. coli	Piperacillin/Tazobactam	8	S	Pos	22	I	0	0	0	1	Not Tested
07-063	E. coli	Tobramycin	<=2	S	Pos	24	S	1	0	0	0	Not Tested
07-063	E. coli	Trimethoprim/Sulfamethoxazole	<=2	S	Pos	18	S	1	0	0	0	Not Tested
07-064	E. coli	Amikacin	<=4	S	Neg	23	S	1	0	0	0	Not Tested
07-064	E. coli	Amoxicillin/Clavulanate	<=8	S	Neg	19	S	1	0	0	0	Not Tested
07-064	E. coli	Ampicillin/Sulbactam	>16	R	Neg	15	S	0	0	1	0	Yes (in favor of REVEAL)
07-064	E. coli	Aztreonam	<=4	S	Neg	>=30	S	1	0	0	0	Not Tested
07-064	E. coli	Cefepime	<=2	S	Neg	>=30	S	1	0	0	0	Not Tested
07-064	E. coli	Cefotaxime	<=1	S	Neg	>=30	S	1	0	0	0	Not Tested
07-064	E. coli	Ceftazidime	<=4	S	Neg	29	S	1	0	0	0	Not Tested
07-064	E. coli	Ceftazidime/Avibactam	<=2	S	Neg	29	S	1	0	0	0	Not Tested
07-064	E. coli	Ceftolozane/Tazobactam	<=2	S	Neg	>=30	S	1	0	0	0	Not Tested
07-064	E. coli	Ceftriaxone	<=0.5	S	Neg	>=30	S	1	0	0	0	Not Tested
07-064	E. coli	Ciprofloxacin	0.5	I	Neg	27	S	0	0	0	1	Not Tested
07-064	E. coli	Ertapenem	<=0.25	S	Neg	>=30	S	1	0	0	0	Not Tested
07-064	E. coli	Gentamicin	>8	R	Neg	6	R	1	0	0	0	Not Tested
07-064	E. coli	Imipenem	<=1	S	Neg	>=30	S	1	0	0	0	Not Tested
07-064	E. coli	Levofloxacin	<=0.5	S	Neg	23	S	1	0	0	0	Not Tested
07-064	E. coli	Meropenem	<=0.25	S	Neg	>=30	S	1	0	0	0	Not Tested
07-064	E. coli	Meropenem/Vaborbactam	<=1	S	Neg	>=30	S	1	0	0	0	Not Tested
07-064	E. coli	Piperacillin/Tazobactam	<=2	S	Neg	27	S	1	0	0	0	Not Tested
07-064	E. coli	Tobramycin	4	S	Neg	11	R	0	1	0	0	Not Tested
07-064	E. coli	Trimethoprim/Sulfamethoxazole	>4	R	Neg	6	R	1	0	0	0	Not Tested
07-065	E. coli	Amikacin	<=4	S	Pos	22	S	1	0	0	0	Not Tested
07-065	E. coli	Amoxicillin/Clavulanate	<=8	S	Pos	20	S	1	0	0	0	Not Tested
07-065	E. coli	Ampicillin/Sulbactam	8	S	Pos	13	I	0	0	0	1	Yes (in favor of DD)
07-065	E. coli	Aztreonam	>16	R	Pos	11	R	1	0	0	0	Not Tested
07-065	E. coli	Cefepime	>16	R	Pos	9	R	1	0	0	0	Not Tested
07-065	E. coli	Cefotaxime	>32	R	Pos	6	R	1	0	0	0	Not Tested
07-065	E. coli	Ceftazidime	>16	R	Pos	12	R	1	0	0	0	Not Tested
07-065	E. coli	Ceftazidime/Avibactam	<=2	S	Pos	28	S	1	0	0	0	Not Tested
07-065	E. coli	Ceftolozane/Tazobactam	<=2	S	Pos	26	S	1	0	0	0	Not Tested
07-065	E. coli	Ceftriaxone	>4	R	Pos	6	R	1	0	0	0	Not Tested
07-065	E. coli	Ciprofloxacin	>2	R	Pos	6	R	1	0	0	0	Not Tested
07-065	E. coli	Ertapenem	<=0.25	S	Pos	28	S	1	0	0	0	Not Tested
07-065	E. coli	Gentamicin	<=2	S	Pos	19	S	1	0	0	0	Not Tested
07-065	E. coli	Imipenem	<=1	S	Pos	>=30	S	1	0	0	0	Not Tested
07-065	E. coli	Levofloxacin	>4	R	Pos	6	R	1	0	0	0	Not Tested
07-065	E. coli	Meropenem	<=0.25	S	Pos	>=30	S	1	0	0	0	Not Tested
07-065	E. coli	Meropenem/Vaborbactam	<=1	S	Pos	>=30	S	1	0	0	0	Not Tested
07-065	E. coli	Piperacillin/Tazobactam	<=2	S	Pos	26	S	1	0	0	0	Not Tested
07-065	E. coli	Tobramycin	<=2	S	Pos	19	S	1	0	0	0	Not Tested
07-065	E. coli	Trimethoprim/Sulfamethoxazole	<=2	S	Pos	24	S	1	0	0	0	Not Tested
07-066	K. pneumoniae	Amikacin	<=4	S	Pos	28	S	1	0	0	0	Not Tested
07-066	K. pneumoniae	Amoxicillin/Clavulanate	16	I	Pos	18	S	0	0	0	1	Yes (in favor of DD)
07-066	K. pneumoniae	Ampicillin/Sulbactam	>16	R	Pos	9	R	1	0	0	0	Not Tested
07-066	K. pneumoniae	Aztreonam	>16	R	Pos	11	R	1	0	0	0	Not Tested
07-066	K. pneumoniae	Cefepime	>16	R	Pos	16	R	1	0	0	0	Not Tested
07-066	K. pneumoniae	Cefotaxime	>32	R	Pos	8	R	1	0	0	0	Not Tested
07-066	K. pneumoniae	Ceftazidime	>16	R	Pos	16	R	1	0	0	0	Not Tested
07-066	K. pneumoniae	Ceftazidime/Avibactam	<=2	S	Pos	29	S	1	0	0	0	Not Tested
07-066	K. pneumoniae	Ceftolozane/Tazobactam	<=2	S	Pos	21	I	0	0	0	1	Not Tested
07-066	K. pneumoniae	Ceftriaxone	>4	R	Pos	8	R	1	0	0	0	Not Tested
07-066	K. pneumoniae	Ciprofloxacin	>2	R	Pos	6	R	1	0	0	0	Not Tested
07-066	K. pneumoniae	Ertapenem	<=0.25	S	Pos	>=30	S	1	0	0	0	Not Tested
07-066	K. pneumoniae	Gentamicin	>8	R	Pos	6	R	1	0	0	0	Not Tested
07-066	K. pneumoniae	Imipenem	<=1	S	Pos	>=30	S	1	0	0	0	Not Tested
07-066	K. pneumoniae	Levofloxacin	>4	R	Pos	8	R	1	0	0	0	Not Tested
07-066	K. pneumoniae	Meropenem	<=0.25	S	Pos	>=30	S	1	0	0	0	Not Tested
07-066	K. pneumoniae	Meropenem/Vaborbactam	<=1	S	Pos	28	S	1	0	0	0	Not Tested
07-066	K. pneumoniae	Piperacillin/Tazobactam	8	S	Pos	23	I	0	0	0	1	Yes (in favor of REVEAL)
07-066	K. pneumoniae	Tobramycin	>8	R	Pos	20	S	0	0	1	0	Yes (in favor of DD)
07-066	K. pneumoniae	Trimethoprim/Sulfamethoxazole	>4	R	Pos	6	R	1	0	0	0	Not Tested
07-067	K. pneumoniae	Amikacin	<=4	S	Pos	22	S	1	0	0	0	Not Tested
07-067	K. pneumoniae	Amoxicillin/Clavulanate	<=8	S	Pos	16	I	0	0	0	1	Yes (in favor of REVEAL)
07-067	K. pneumoniae	Ampicillin/Sulbactam	16	I	Pos	13	I	1	0	0	0	Not Tested
07-067	K. pneumoniae	Aztreonam	>16	R	Pos	15	R	1	0	0	0	Not Tested
07-067	K. pneumoniae	Cefepime	>16	R	Pos	15	R	1	0	0	0	Not Tested
07-067	K. pneumoniae	Cefotaxime	>32	R	Pos	6	R	1	0	0	0	Not Tested
07-067	K. pneumoniae	Ceftazidime	>16	R	Pos	17	R	1	0	0	0	Not Tested
07-067	K. pneumoniae	Ceftazidime/Avibactam	<=2	S	Pos	27	S	1	0	0	0	Not Tested
07-067	K. pneumoniae	Ceftolozane/Tazobactam	<=2	S	Pos	24	S	1	0	0	0	Not Tested
07-067	K. pneumoniae	Ceftriaxone	>4	R	Pos	6	R	1	0	0	0	Not Tested
07-067	K. pneumoniae	Ciprofloxacin	1	R	Pos	19	R	1	0	0	0	Not Tested
07-067	K. pneumoniae	Ertapenem	<=0.25	S	Pos	29	S	1	0	0	0	Not Tested
07-067	K. pneumoniae	Gentamicin	<=2	S	Pos	23	S	1	0	0	0	Not Tested
07-067	K. pneumoniae	Imipenem	<=1	S	Pos	28	S	1	0	0	0	Not Tested
07-067	K. pneumoniae	Levofloxacin	<=0.5	S	Pos	20	I	0	0	0	1	Not Tested
07-067	K. pneumoniae	Meropenem	<=0.25	S	Pos	28	S	1	0	0	0	Not Tested
07-067	K. pneumoniae	Meropenem/Vaborbactam	<=1	S	Pos	26	S	1	0	0	0	Not Tested
07-067	K. pneumoniae	Piperacillin/Tazobactam	<=2	S	Pos	24	I	0	0	0	1	Yes (in favor of REVEAL)
07-067	K. pneumoniae	Tobramycin	<=2	S	Pos	22	S	1	0	0	0	Not Tested
07-067	K. pneumoniae	Trimethoprim/Sulfamethoxazole	>4	R	Pos	6	R	1	0	0	0	Not Tested
07-068	E. coli	Amikacin	<=4	S	Neg	21	S	1	0	0	0	Not Tested
07-068	E. coli	Amoxicillin/Clavulanate	<=8	S	Neg	18	S	1	0	0	0	Not Tested
07-068	E. coli	Ampicillin/Sulbactam	16	I	Neg	16	S	0	0	0	1	Yes (in favor of REVEAL)
07-068	E. coli	Aztreonam	<=4	S	Neg	>=30	S	1	0	0	0	Not Tested
07-068	E. coli	Cefepime	<=2	S	Neg	28	S	1	0	0	0	Not Tested
07-068	E. coli	Cefotaxime	<=1	S	Neg	28	S	1	0	0	0	Not Tested
07-068	E. coli	Ceftazidime	<=4	S	Neg	27	S	1	0	0	0	Not Tested
07-068	E. coli	Ceftazidime/Avibactam	<=2	S	Neg	29	S	1	0	0	0	Not Tested
07-068	E. coli	Ceftolozane/Tazobactam	<=2	S	Neg	25	S	1	0	0	0	Not Tested
07-068	E. coli	Ceftriaxone	<=0.5	S	Neg	29	S	1	0	0	0	Not Tested
07-068	E. coli	Ciprofloxacin	>2	R	Neg	6	R	1	0	0	0	Not Tested
07-068	E. coli	Ertapenem	<=0.25	S	Neg	>=30	S	1	0	0	0	Not Tested
07-068	E. coli	Gentamicin	<=2	S	Neg	22	S	1	0	0	0	Not Tested
07-068	E. coli	Imipenem	<=1	S	Neg	28	S	1	0	0	0	Not Tested
07-068	E. coli	Levofloxacin	>4	R	Neg	6	R	1	0	0	0	Not Tested
07-068	E. coli	Meropenem	<=0.25	S	Neg	>=30	S	1	0	0	0	Not Tested
07-068	E. coli	Meropenem/Vaborbactam	<=1	S	Neg	>=30	S	1	0	0	0	Not Tested
07-068	E. coli	Piperacillin/Tazobactam	<=2	S	Neg	24	I	0	0	0	1	Yes (in favor of REVEAL)
07-068	E. coli	Tobramycin	<=2	S	Neg	20	S	1	0	0	0	Not Tested
07-068	E. coli	Trimethoprim/Sulfamethoxazole	>4	R	Neg	6	R	1	0	0	0	Not Tested
07-070	K. pneumoniae	Amikacin	<=4	S	Neg	23	S	1	0	0	0	Not Tested
07-070	K. pneumoniae	Amoxicillin/Clavulanate	<=8	S	Neg	22	S	1	0	0	0	Not Tested
07-070	K. pneumoniae	Ampicillin/Sulbactam	8	S	Neg	18	S	1	0	0	0	Not Tested
07-070	K. pneumoniae	Aztreonam	<=4	S	Neg	>=30	S	1	0	0	0	Not Tested
07-070	K. pneumoniae	Cefepime	<=2	S	Neg	>=30	S	1	0	0	0	Not Tested
07-070	K. pneumoniae	Cefotaxime	<=1	S	Neg	>=30	S	1	0	0	0	Not Tested
07-070	K. pneumoniae	Ceftazidime	<=4	S	Neg	29	S	1	0	0	0	Not Tested
07-070	K. pneumoniae	Ceftazidime/Avibactam	<=2	S	Neg	28	S	1	0	0	0	Not Tested
07-070	K. pneumoniae	Ceftolozane/Tazobactam	<=2	S	Neg	25	S	1	0	0	0	Not Tested
07-070	K. pneumoniae	Ceftriaxone	<=0.5	S	Neg	>=30	S	1	0	0	0	Not Tested
07-070	K. pneumoniae	Ciprofloxacin	<=0.25	S	Neg	27	S	1	0	0	0	Not Tested
07-070	K. pneumoniae	Ertapenem	<=0.25	S	Neg	>=30	S	1	0	0	0	Not Tested
07-070	K. pneumoniae	Gentamicin	<=2	S	Neg	24	S	1	0	0	0	Not Tested
07-070	K. pneumoniae	Imipenem	<=1	S	Neg	28	S	1	0	0	0	Not Tested
07-070	K. pneumoniae	Levofloxacin	<=0.5	S	Neg	28	S	1	0	0	0	Not Tested
07-070	K. pneumoniae	Meropenem	<=0.25	S	Neg	>=30	S	1	0	0	0	Not Tested
07-070	K. pneumoniae	Meropenem/Vaborbactam	<=1	S	Neg	>=30	S	1	0	0	0	Not Tested
07-070	K. pneumoniae	Piperacillin/Tazobactam	<=2	S	Neg	27	S	1	0	0	0	Not Tested
07-070	K. pneumoniae	Tobramycin	<=2	S	Neg	28	S	1	0	0	0	Not Tested
07-070	K. pneumoniae	Trimethoprim/Sulfamethoxazole	<=2	S	Neg	22	S	1	0	0	0	Not Tested
07-071	K. pneumoniae	Amikacin	<=4	S	Neg	23	S	1	0	0	0	Not Tested
07-071	K. pneumoniae	Amoxicillin/Clavulanate	<=8	S	Neg	24	S	1	0	0	0	Not Tested
07-071	K. pneumoniae	Ampicillin/Sulbactam	<=4	S	Neg	19	S	1	0	0	0	Not Tested
07-071	K. pneumoniae	Aztreonam	<=4	S	Neg	>=30	S	1	0	0	0	Not Tested
07-071	K. pneumoniae	Cefepime	<=2	S	Neg	>=30	S	1	0	0	0	Not Tested
07-071	K. pneumoniae	Cefotaxime	<=1	S	Neg	>=30	S	1	0	0	0	Not Tested
07-071	K. pneumoniae	Ceftazidime	<=4	S	Neg	>=30	S	1	0	0	0	Not Tested
07-071	K. pneumoniae	Ceftazidime/Avibactam	<=2	S	Neg	>=30	S	1	0	0	0	Not Tested
07-071	K. pneumoniae	Ceftolozane/Tazobactam	<=2	S	Neg	>=30	S	1	0	0	0	Not Tested
07-071	K. pneumoniae	Ceftriaxone	<=0.5	S	Neg	>=30	S	1	0	0	0	Not Tested
07-071	K. pneumoniae	Ciprofloxacin	<=0.25	S	Neg	28	S	1	0	0	0	Not Tested
07-071	K. pneumoniae	Ertapenem	<=0.25	S	Neg	>=30	S	1	0	0	0	Not Tested
07-071	K. pneumoniae	Gentamicin	<=2	S	Neg	25	S	1	0	0	0	Not Tested
07-071	K. pneumoniae	Imipenem	<=1	S	Neg	>=30	S	1	0	0	0	Not Tested
07-071	K. pneumoniae	Levofloxacin	<=0.5	S	Neg	>=30	S	1	0	0	0	Not Tested
07-071	K. pneumoniae	Meropenem	<=0.25	S	Neg	>=30	S	1	0	0	0	Not Tested
07-071	K. pneumoniae	Meropenem/Vaborbactam	<=1	S	Neg	>=30	S	1	0	0	0	Not Tested
07-071	K. pneumoniae	Piperacillin/Tazobactam	<=2	S	Neg	28	S	1	0	0	0	Not Tested
07-071	K. pneumoniae	Tobramycin	<=2	S	Neg	21	S	1	0	0	0	Not Tested
07-071	K. pneumoniae	Trimethoprim/Sulfamethoxazole	<=2	S	Neg	22	S	1	0	0	0	Not Tested
07-072	P. aeruginosa	Aztreonam	<=4	S		26	S	1	0	0	0	Not Tested
07-072	P. aeruginosa	Cefepime	<=2	S		27	S	1	0	0	0	Not Tested
07-072	P. aeruginosa	Ceftazidime	<=4	S		26	S	1	0	0	0	Not Tested
07-072	P. aeruginosa	Ceftolozane/Tazobactam	<=2	S		28	S	1	0	0	0	Not Tested
07-072	P. aeruginosa	Ciprofloxacin	<=0.25	S		>=30	S	1	0	0	0	Not Tested
07-072	P. aeruginosa	Imipenem	<=1	S		25	S	1	0	0	0	Not Tested
07-072	P. aeruginosa	Meropenem	<=0.25	S		28	S	1	0	0	0	Not Tested
07-072	P. aeruginosa	Piperacillin/Tazobactam	<=2	S		28	S	1	0	0	0	Not Tested
07-072	P. aeruginosa	Tobramycin	<=2	S		23	S	1	0	0	0	Not Tested
07-073	K. pneumoniae	Amikacin	<=4	S	Neg	21	S	1	0	0	0	Not Tested
07-073	K. pneumoniae	Amoxicillin/Clavulanate	<=8	S	Neg	18	S	1	0	0	0	Not Tested
07-073	K. pneumoniae	Ampicillin/Sulbactam	>16	R	Neg	6	R	1	0	0	0	Not Tested
07-073	K. pneumoniae	Aztreonam	<=4	S	Neg	>=30	S	1	0	0	0	Not Tested
07-073	K. pneumoniae	Cefepime	<=2	S	Neg	>=30	S	1	0	0	0	Not Tested
07-073	K. pneumoniae	Cefotaxime	<=1	S	Neg	29	S	1	0	0	0	Not Tested
07-073	K. pneumoniae	Ceftazidime	<=4	S	Neg	28	S	1	0	0	0	Not Tested
07-073	K. pneumoniae	Ceftazidime/Avibactam	<=2	S	Neg	26	S	1	0	0	0	Not Tested
07-073	K. pneumoniae	Ceftolozane/Tazobactam	<=2	S	Neg	19	I	0	0	0	1	Not Tested
07-073	K. pneumoniae	Ceftriaxone	<=0.5	S	Neg	29	S	1	0	0	0	Not Tested
07-073	K. pneumoniae	Ciprofloxacin	<=0.25	S	Neg	>=30	S	1	0	0	0	Not Tested
07-073	K. pneumoniae	Ertapenem	<=0.25	S	Neg	>=30	S	1	0	0	0	Not Tested
07-073	K. pneumoniae	Gentamicin	<=2	S	Neg	20	S	1	0	0	0	Not Tested
07-073	K. pneumoniae	Imipenem	<=1	S	Neg	28	S	1	0	0	0	Not Tested
07-073	K. pneumoniae	Levofloxacin	<=0.5	S	Neg	28	S	1	0	0	0	Not Tested
07-073	K. pneumoniae	Meropenem	<=0.25	S	Neg	>=30	S	1	0	0	0	Not Tested
07-073	K. pneumoniae	Meropenem/Vaborbactam	<=1	S	Neg	>=30	S	1	0	0	0	Not Tested
07-073	K. pneumoniae	Piperacillin/Tazobactam	<=2	S	Neg	23	I	0	0	0	1	Yes (in favor of REVEAL)
07-073	K. pneumoniae	Tobramycin	<=2	S	Neg	20	S	1	0	0	0	Not Tested
07-073	K. pneumoniae	Trimethoprim/Sulfamethoxazole	<=2	S	Neg	24	S	1	0	0	0	Not Tested
07-075	P. aeruginosa	Aztreonam	8	S		18	I	0	0	0	1	Yes (in favor of DD)
07-075	P. aeruginosa	Cefepime	16	R		19	S	0	0	1	0	Yes (in favor of DD)
07-075	P. aeruginosa	Ceftazidime	16	R		11	R	1	0	0	0	Not Tested
07-075	P. aeruginosa	Ceftolozane/Tazobactam	<=2	S		24	S	1	0	0	0	Not Tested
07-075	P. aeruginosa	Ciprofloxacin	<=0.25	S		>=30	S	1	0	0	0	Not Tested
07-075	P. aeruginosa	Imipenem	2	S		24	S	1	0	0	0	Not Tested
07-075	P. aeruginosa	Meropenem	1	S		25	S	1	0	0	0	Not Tested
07-075	P. aeruginosa	Piperacillin/Tazobactam	32	R		18	R	1	0	0	0	Not Tested
07-075	P. aeruginosa	Tobramycin	<=2	S		24	S	1	0	0	0	Not Tested
07-076	E. coli	Amikacin	<=4	S	Neg	21	S	1	0	0	0	Not Tested
07-076	E. coli	Amoxicillin/Clavulanate	<=8	S	Neg	22	S	1	0	0	0	Not Tested
07-076	E. coli	Ampicillin/Sulbactam	<=4	S	Neg	22	S	1	0	0	0	Not Tested
07-076	E. coli	Aztreonam	<=4	S	Neg	>=30	S	1	0	0	0	Not Tested
07-076	E. coli	Cefepime	<=2	S	Neg	>=30	S	1	0	0	0	Not Tested
07-076	E. coli	Cefotaxime	<=1	S	Neg	>=30	S	1	0	0	0	Not Tested
07-076	E. coli	Ceftazidime	<=4	S	Neg	29	S	1	0	0	0	Not Tested
07-076	E. coli	Ceftazidime/Avibactam	<=2	S	Neg	>=30	S	1	0	0	0	Not Tested
07-076	E. coli	Ceftolozane/Tazobactam	<=2	S	Neg	28	S	1	0	0	0	Not Tested
07-076	E. coli	Ceftriaxone	<=0.5	S	Neg	>=30	S	1	0	0	0	Not Tested
07-076	E. coli	Ciprofloxacin	<=0.25	S	Neg	29	S	1	0	0	0	Not Tested
07-076	E. coli	Ertapenem	<=0.25	S	Neg	>=30	S	1	0	0	0	Not Tested
07-076	E. coli	Gentamicin	<=2	S	Neg	23	S	1	0	0	0	Not Tested
07-076	E. coli	Imipenem	<=1	S	Neg	>=30	S	1	0	0	0	Not Tested
07-076	E. coli	Levofloxacin	<=0.5	S	Neg	>=30	S	1	0	0	0	Not Tested
07-076	E. coli	Meropenem	<=0.25	S	Neg	>=30	S	1	0	0	0	Not Tested
07-076	E. coli	Meropenem/Vaborbactam	<=1	S	Neg	>=30	S	1	0	0	0	Not Tested
07-076	E. coli	Piperacillin/Tazobactam	<=2	S	Neg	26	S	1	0	0	0	Not Tested
07-076	E. coli	Tobramycin	<=2	S	Neg	20	S	1	0	0	0	Not Tested
07-076	E. coli	Trimethoprim/Sulfamethoxazole	<=2	S	Neg	27	S	1	0	0	0	Not Tested
07-077	E. coli	Amikacin	8	S	Pos	22	S	1	0	0	0	Not Tested
07-077	E. coli	Amoxicillin/Clavulanate	<=8	S	Pos	20	S	1	0	0	0	Not Tested
07-077	E. coli	Ampicillin/Sulbactam	<=4	S	Pos	18	S	1	0	0	0	Not Tested
07-077	E. coli	Aztreonam	>16	R	Pos	20	I	0	0	0	1	Yes (in favor of REVEAL)
07-077	E. coli	Cefepime	8	I	Pos	20	I	1	0	0	0	Not Tested
07-077	E. coli	Cefotaxime	>32	R	Pos	12	R	1	0	0	0	Not Tested
07-077	E. coli	Ceftazidime	16	R	Pos	21	S	0	0	1	0	Tested, Not Resolved
07-077	E. coli	Ceftazidime/Avibactam	<=2	S	Pos	>=30	S	1	0	0	0	Not Tested
07-077	E. coli	Ceftolozane/Tazobactam	<=2	S	Pos	26	S	1	0	0	0	Not Tested
07-077	E. coli	Ceftriaxone	>4	R	Pos	13	R	1	0	0	0	Not Tested
07-077	E. coli	Ciprofloxacin	0.5	I	Pos	27	S	0	0	0	1	Not Tested
07-077	E. coli	Ertapenem	<=0.25	S	Pos	>=30	S	1	0	0	0	Not Tested
07-077	E. coli	Gentamicin	<=2	S	Pos	22	S	1	0	0	0	Not Tested
07-077	E. coli	Imipenem	<=1	S	Pos	29	S	1	0	0	0	Not Tested
07-077	E. coli	Levofloxacin	<=0.5	S	Pos	23	S	1	0	0	0	Not Tested
07-077	E. coli	Meropenem	<=0.25	S	Pos	>=30	S	1	0	0	0	Not Tested
07-077	E. coli	Meropenem/Vaborbactam	<=1	S	Pos	29	S	1	0	0	0	Not Tested
07-077	E. coli	Piperacillin/Tazobactam	<=2	S	Pos	27	S	1	0	0	0	Not Tested
07-077	E. coli	Tobramycin	<=2	S	Pos	21	S	1	0	0	0	Not Tested
07-077	E. coli	Trimethoprim/Sulfamethoxazole	>4	R	Pos	20	S	0	0	1	0	Not Tested
07-078	P. aeruginosa	Aztreonam	<=4	S		25	S	1	0	0	0	Not Tested
07-078	P. aeruginosa	Cefepime	<=2	S		26	S	1	0	0	0	Not Tested
07-078	P. aeruginosa	Ceftazidime	<=4	S		25	S	1	0	0	0	Not Tested
07-078	P. aeruginosa	Ceftolozane/Tazobactam	<=2	S		27	S	1	0	0	0	Not Tested
07-078	P. aeruginosa	Ciprofloxacin	<=0.25	S		>=30	S	1	0	0	0	Not Tested
07-078	P. aeruginosa	Imipenem	4	I		13	R	0	0	0	1	Not Tested
07-078	P. aeruginosa	Meropenem	2	S		19	S	1	0	0	0	Not Tested
07-078	P. aeruginosa	Piperacillin/Tazobactam	<=2	S		27	S	1	0	0	0	Not Tested
07-078	P. aeruginosa	Tobramycin	<=2	S		22	S	1	0	0	0	Not Tested
07-079	E. coli	Amikacin	<=4	S	Neg	23	S	1	0	0	0	Not Tested
07-079	E. coli	Amoxicillin/Clavulanate	<=8	S	Neg	22	S	1	0	0	0	Not Tested
07-079	E. coli	Ampicillin/Sulbactam	<=4	S	Neg	23	S	1	0	0	0	Not Tested
07-079	E. coli	Aztreonam	<=4	S	Neg	>=30	S	1	0	0	0	Not Tested
07-079	E. coli	Cefepime	<=2	S	Neg	>=30	S	1	0	0	0	Not Tested
07-079	E. coli	Cefotaxime	<=1	S	Neg	>=30	S	1	0	0	0	Not Tested
07-079	E. coli	Ceftazidime	<=4	S	Neg	>=30	S	1	0	0	0	Not Tested
07-079	E. coli	Ceftazidime/Avibactam	<=2	S	Neg	>=30	S	1	0	0	0	Not Tested
07-079	E. coli	Ceftolozane/Tazobactam	<=2	S	Neg	26	S	1	0	0	0	Not Tested
07-079	E. coli	Ceftriaxone	<=0.5	S	Neg	>=30	S	1	0	0	0	Not Tested
07-079	E. coli	Ciprofloxacin	<=0.25	S	Neg	>=30	S	1	0	0	0	Not Tested
07-079	E. coli	Ertapenem	<=0.25	S	Neg	>=30	S	1	0	0	0	Not Tested
07-079	E. coli	Gentamicin	<=2	S	Neg	25	S	1	0	0	0	Not Tested
07-079	E. coli	Imipenem	<=1	S	Neg	>=30	S	1	0	0	0	Not Tested
07-079	E. coli	Levofloxacin	<=0.5	S	Neg	>=30	S	1	0	0	0	Not Tested
07-079	E. coli	Meropenem	<=0.25	S	Neg	>=30	S	1	0	0	0	Not Tested
07-079	E. coli	Meropenem/Vaborbactam	<=1	S	Neg	>=30	S	1	0	0	0	Not Tested
07-079	E. coli	Piperacillin/Tazobactam	<=2	S	Neg	>=30	S	1	0	0	0	Not Tested
07-079	E. coli	Tobramycin	<=2	S	Neg	22	S	1	0	0	0	Not Tested
07-079	E. coli	Trimethoprim/Sulfamethoxazole	<=2	S	Neg	25	S	1	0	0	0	Not Tested
07-080	E. coli	Amikacin	<=4	S	Neg	21	S	1	0	0	0	Not Tested
07-080	E. coli	Amoxicillin/Clavulanate	<=8	S	Neg	16	I	0	0	0	1	Yes (in favor of REVEAL)
07-080	E. coli	Ampicillin/Sulbactam	<=4	S	Neg	18	S	1	0	0	0	Not Tested
07-080	E. coli	Aztreonam	<=4	S	Neg	>=30	S	1	0	0	0	Not Tested
07-080	E. coli	Cefepime	<=2	S	Neg	>=30	S	1	0	0	0	Not Tested
07-080	E. coli	Cefotaxime	<=1	S	Neg	>=30	S	1	0	0	0	Not Tested
07-080	E. coli	Ceftazidime	<=4	S	Neg	28	S	1	0	0	0	Not Tested
07-080	E. coli	Ceftazidime/Avibactam	<=2	S	Neg	26	S	1	0	0	0	Not Tested
07-080	E. coli	Ceftolozane/Tazobactam	<=2	S	Neg	23	S	1	0	0	0	Not Tested
07-080	E. coli	Ceftriaxone	<=0.5	S	Neg	>=30	S	1	0	0	0	Not Tested
07-080	E. coli	Ciprofloxacin	<=0.25	S	Neg	>=30	S	1	0	0	0	Not Tested
07-080	E. coli	Ertapenem	<=0.25	S	Neg	>=30	S	1	0	0	0	Not Tested
07-080	E. coli	Gentamicin	<=2	S	Neg	26	S	1	0	0	0	Not Tested
07-080	E. coli	Imipenem	<=1	S	Neg	>=30	S	1	0	0	0	Not Tested
07-080	E. coli	Levofloxacin	<=0.5	S	Neg	>=30	S	1	0	0	0	Not Tested
07-080	E. coli	Meropenem	<=0.25	S	Neg	>=30	S	1	0	0	0	Not Tested
07-080	E. coli	Meropenem/Vaborbactam	<=1	S	Neg	>=30	S	1	0	0	0	Not Tested
07-080	E. coli	Piperacillin/Tazobactam	8	S	Neg	>=30	S	1	0	0	0	Not Tested
07-080	E. coli	Tobramycin	<=2	S	Neg	21	S	1	0	0	0	Not Tested
07-080	E. coli	Trimethoprim/Sulfamethoxazole	<=2	S	Neg	28	S	1	0	0	0	Not Tested
07-082	E. coli	Amikacin	<=4	S	Neg	23	S	1	0	0	0	Not Tested
07-082	E. coli	Amoxicillin/Clavulanate	<=8	S	Neg	24	S	1	0	0	0	Not Tested
07-082	E. coli	Ampicillin/Sulbactam	8	S	Neg	23	S	1	0	0	0	Not Tested
07-082	E. coli	Aztreonam	<=4	S	Neg	>=30	S	1	0	0	0	Not Tested
07-082	E. coli	Cefepime	<=2	S	Neg	>=30	S	1	0	0	0	Not Tested
07-082	E. coli	Cefotaxime	<=1	S	Neg	>=30	S	1	0	0	0	Not Tested
07-082	E. coli	Ceftazidime	<=4	S	Neg	>=30	S	1	0	0	0	Not Tested
07-082	E. coli	Ceftazidime/Avibactam	<=2	S	Neg	>=30	S	1	0	0	0	Not Tested
07-082	E. coli	Ceftolozane/Tazobactam	<=2	S	Neg	28	S	1	0	0	0	Not Tested
07-082	E. coli	Ceftriaxone	<=0.5	S	Neg	>=30	S	1	0	0	0	Not Tested
07-082	E. coli	Ciprofloxacin	<=0.25	S	Neg	>=30	S	1	0	0	0	Not Tested
07-082	E. coli	Ertapenem	<=0.25	S	Neg	>=30	S	1	0	0	0	Not Tested
07-082	E. coli	Gentamicin	<=2	S	Neg	23	S	1	0	0	0	Not Tested
07-082	E. coli	Imipenem	<=1	S	Neg	>=30	S	1	0	0	0	Not Tested
07-082	E. coli	Levofloxacin	<=0.5	S	Neg	>=30	S	1	0	0	0	Not Tested
07-082	E. coli	Meropenem	<=0.25	S	Neg	>=30	S	1	0	0	0	Not Tested
07-082	E. coli	Meropenem/Vaborbactam	<=1	S	Neg	>=30	S	1	0	0	0	Not Tested
07-082	E. coli	Piperacillin/Tazobactam	<=2	S	Neg	>=30	S	1	0	0	0	Not Tested
07-082	E. coli	Tobramycin	<=2	S	Neg	22	S	1	0	0	0	Not Tested
07-082	E. coli	Trimethoprim/Sulfamethoxazole	<=2	S	Neg	29	S	1	0	0	0	Not Tested
07-083	E. coli	Amikacin	<=4	S	Pos	20	S	1	0	0	0	Not Tested
07-083	E. coli	Amoxicillin/Clavulanate	<=8	S	Pos	15	I	0	0	0	1	Yes (in favor of REVEAL)
07-083	E. coli	Ampicillin/Sulbactam	16	I	Pos	6	R	0	0	0	1	Yes (in favor of DD)
07-083	E. coli	Aztreonam	>16	R	Pos	13	R	1	0	0	0	Not Tested
07-083	E. coli	Cefepime	>16	R	Pos	15	R	1	0	0	0	Not Tested
07-083	E. coli	Cefotaxime	>32	R	Pos	6	R	1	0	0	0	Not Tested
07-083	E. coli	Ceftazidime	>16	R	Pos	16	R	1	0	0	0	Not Tested
07-083	E. coli	Ceftazidime/Avibactam	<=2	S	Pos	29	S	1	0	0	0	Not Tested
07-083	E. coli	Ceftolozane/Tazobactam	<=2	S	Pos	24	S	1	0	0	0	Not Tested
07-083	E. coli	Ceftriaxone	>4	R	Pos	6	R	1	0	0	0	Not Tested
07-083	E. coli	Ciprofloxacin	>2	R	Pos	6	R	1	0	0	0	Not Tested
07-083	E. coli	Ertapenem	<=0.25	S	Pos	29	S	1	0	0	0	Not Tested
07-083	E. coli	Gentamicin	>8	R	Pos	9	R	1	0	0	0	Not Tested
07-083	E. coli	Imipenem	<=1	S	Pos	>=30	S	1	0	0	0	Not Tested
07-083	E. coli	Levofloxacin	>4	R	Pos	8	R	1	0	0	0	Not Tested
07-083	E. coli	Meropenem	<=0.25	S	Pos	29	S	1	0	0	0	Not Tested
07-083	E. coli	Meropenem/Vaborbactam	<=1	S	Pos	29	S	1	0	0	0	Not Tested
07-083	E. coli	Piperacillin/Tazobactam	<=2	S	Pos	24	I	0	0	0	1	Yes (in favor of REVEAL)
07-083	E. coli	Tobramycin	>8	R	Pos	8	R	1	0	0	0	Not Tested
07-083	E. coli	Trimethoprim/Sulfamethoxazole	>4	R	Pos	12	I	0	0	0	1	Not Tested
07-086	C. koseri	Amikacin	<=4	S		24	S	1	0	0	0	Not Tested
07-086	C. koseri	Amoxicillin/Clavulanate	<=8	S		22	S	1	0	0	0	Not Tested
07-086	C. koseri	Ampicillin/Sulbactam	<=4	S		21	S	1	0	0	0	Not Tested
07-086	C. koseri	Aztreonam	<=4	S		>=30	S	1	0	0	0	Not Tested
07-086	C. koseri	Cefepime	<=2	S		>=30	S	1	0	0	0	Not Tested
07-086	C. koseri	Cefotaxime	<=1	S		>=30	S	1	0	0	0	Not Tested
07-086	C. koseri	Ceftazidime	<=4	S		29	S	1	0	0	0	Not Tested
07-086	C. koseri	Ceftazidime/Avibactam	<=2	S		29	S	1	0	0	0	Not Tested
07-086	C. koseri	Ceftolozane/Tazobactam	<=2	S		25	S	1	0	0	0	Not Tested
07-086	C. koseri	Ceftriaxone	<=0.5	S		29	S	1	0	0	0	Not Tested
07-086	C. koseri	Ciprofloxacin	<=0.25	S		>=30	S	1	0	0	0	Not Tested
07-086	C. koseri	Ertapenem	<=0.25	S		>=30	S	1	0	0	0	Not Tested
07-086	C. koseri	Gentamicin	<=2	S		23	S	1	0	0	0	Not Tested
07-086	C. koseri	Imipenem	<=1	S		26	S	1	0	0	0	Not Tested
07-086	C. koseri	Levofloxacin	<=0.5	S		>=30	S	1	0	0	0	Not Tested
07-086	C. koseri	Meropenem	<=0.25	S		>=30	S	1	0	0	0	Not Tested
07-086	C. koseri	Meropenem/Vaborbactam	<=1	S		>=30	S	1	0	0	0	Not Tested
07-086	C. koseri	Piperacillin/Tazobactam	<=2	S		28	S	1	0	0	0	Not Tested
07-086	C. koseri	Tobramycin	<=2	S		23	S	1	0	0	0	Not Tested
07-086	C. koseri	Trimethoprim/Sulfamethoxazole	<=2	S		25	S	1	0	0	0	Not Tested
07-087	P. aeruginosa	Aztreonam	<=4	S		24	S	1	0	0	0	Not Tested
07-087	P. aeruginosa	Cefepime	<=2	S		28	S	1	0	0	0	Not Tested
07-087	P. aeruginosa	Ceftazidime	<=4	S		26	S	1	0	0	0	Not Tested
07-087	P. aeruginosa	Ceftolozane/Tazobactam	<=2	S		>=30	S	1	0	0	0	Not Tested
07-087	P. aeruginosa	Ciprofloxacin	<=0.25	S		>=30	S	1	0	0	0	Not Tested
07-087	P. aeruginosa	Imipenem	<=1	S		25	S	1	0	0	0	Not Tested
07-087	P. aeruginosa	Meropenem	<=0.25	S		>=30	S	1	0	0	0	Not Tested
07-087	P. aeruginosa	Piperacillin/Tazobactam	8	S		29	S	1	0	0	0	Not Tested
07-087	P. aeruginosa	Tobramycin	<=2	S		23	S	1	0	0	0	Not Tested
07-088	K. pneumoniae	Amikacin	<=4	S	Neg	22	S	1	0	0	0	Not Tested
07-088	K. pneumoniae	Amoxicillin/Clavulanate	<=8	S	Neg	23	S	1	0	0	0	Not Tested
07-088	K. pneumoniae	Ampicillin/Sulbactam	<=4	S	Neg	18	S	1	0	0	0	Not Tested
07-088	K. pneumoniae	Aztreonam	<=4	S	Neg	>=30	S	1	0	0	0	Not Tested
07-088	K. pneumoniae	Cefepime	<=2	S	Neg	>=30	S	1	0	0	0	Not Tested
07-088	K. pneumoniae	Cefotaxime	<=1	S	Neg	>=30	S	1	0	0	0	Not Tested
07-088	K. pneumoniae	Ceftazidime	<=4	S	Neg	29	S	1	0	0	0	Not Tested
07-088	K. pneumoniae	Ceftazidime/Avibactam	<=2	S	Neg	>=30	S	1	0	0	0	Not Tested
07-088	K. pneumoniae	Ceftolozane/Tazobactam	<=2	S	Neg	25	S	1	0	0	0	Not Tested
07-088	K. pneumoniae	Ceftriaxone	<=0.5	S	Neg	28	S	1	0	0	0	Not Tested
07-088	K. pneumoniae	Ciprofloxacin	<=0.25	S	Neg	29	S	1	0	0	0	Not Tested
07-088	K. pneumoniae	Ertapenem	<=0.25	S	Neg	>=30	S	1	0	0	0	Not Tested
07-088	K. pneumoniae	Gentamicin	<=2	S	Neg	23	S	1	0	0	0	Not Tested
07-088	K. pneumoniae	Imipenem	<=1	S	Neg	>=30	S	1	0	0	0	Not Tested
07-088	K. pneumoniae	Levofloxacin	<=0.5	S	Neg	>=30	S	1	0	0	0	Not Tested
07-088	K. pneumoniae	Meropenem	<=0.25	S	Neg	28	S	1	0	0	0	Not Tested
07-088	K. pneumoniae	Meropenem/Vaborbactam	<=1	S	Neg	28	S	1	0	0	0	Not Tested
07-088	K. pneumoniae	Piperacillin/Tazobactam	<=2	S	Neg	26	S	1	0	0	0	Not Tested
07-088	K. pneumoniae	Tobramycin	<=2	S	Neg	21	S	1	0	0	0	Not Tested
07-088	K. pneumoniae	Trimethoprim/Sulfamethoxazole	>4	R	Neg	6	R	1	0	0	0	Not Tested
07-089	E. coli	Amikacin	<=4	S	Neg	20	S	1	0	0	0	Not Tested
07-089	E. coli	Amoxicillin/Clavulanate	<=8	S	Neg	>=30	S	1	0	0	0	Not Tested
07-089	E. coli	Ampicillin/Sulbactam	<=4	S	Neg	21	S	1	0	0	0	Not Tested
07-089	E. coli	Aztreonam	<=4	S	Neg	>=30	S	1	0	0	0	Not Tested
07-089	E. coli	Cefepime	<=2	S	Neg	>=30	S	1	0	0	0	Not Tested
07-089	E. coli	Cefotaxime	<=1	S	Neg	>=30	S	1	0	0	0	Not Tested
07-089	E. coli	Ceftazidime	<=4	S	Neg	29	S	1	0	0	0	Not Tested
07-089	E. coli	Ceftazidime/Avibactam	<=2	S	Neg	>=30	S	1	0	0	0	Not Tested
07-089	E. coli	Ceftolozane/Tazobactam	<=2	S	Neg	27	S	1	0	0	0	Not Tested
07-089	E. coli	Ceftriaxone	<=0.5	S	Neg	>=30	S	1	0	0	0	Not Tested
07-089	E. coli	Ciprofloxacin	<=0.25	S	Neg	>=30	S	1	0	0	0	Not Tested
07-089	E. coli	Ertapenem	<=0.25	S	Neg	>=30	S	1	0	0	0	Not Tested
07-089	E. coli	Gentamicin	<=2	S	Neg	23	S	1	0	0	0	Not Tested
07-089	E. coli	Imipenem	<=1	S	Neg	29	S	1	0	0	0	Not Tested
07-089	E. coli	Levofloxacin	<=0.5	S	Neg	>=30	S	1	0	0	0	Not Tested
07-089	E. coli	Meropenem	<=0.25	S	Neg	>=30	S	1	0	0	0	Not Tested
07-089	E. coli	Meropenem/Vaborbactam	<=1	S	Neg	>=30	S	1	0	0	0	Not Tested
07-089	E. coli	Piperacillin/Tazobactam	<=2	S	Neg	28	S	1	0	0	0	Not Tested
07-089	E. coli	Tobramycin	<=2	S	Neg	20	S	1	0	0	0	Not Tested
07-089	E. coli	Trimethoprim/Sulfamethoxazole	<=2	S	Neg	>=30	S	1	0	0	0	Not Tested
07-090	S. marcescens	Amikacin	<=4	S		24	S	1	0	0	0	Not Tested
07-090	S. marcescens	Aztreonam	<=4	S		>=30	S	1	0	0	0	Not Tested
07-090	S. marcescens	Cefepime	<=2	S		>=30	S	1	0	0	0	Not Tested
07-090	S. marcescens	Cefotaxime	<=1	S		>=30	S	1	0	0	0	Not Tested
07-090	S. marcescens	Ceftazidime	<=4	S		27	S	1	0	0	0	Not Tested
07-090	S. marcescens	Ceftazidime/Avibactam	<=2	S		>=30	S	1	0	0	0	Not Tested
07-090	S. marcescens	Ceftolozane/Tazobactam	<=2	S		26	S	1	0	0	0	Not Tested
07-090	S. marcescens	Ceftriaxone	<=0.5	S		29	S	1	0	0	0	Not Tested
07-090	S. marcescens	Ciprofloxacin	<=0.25	S		>=30	S	1	0	0	0	Not Tested
07-090	S. marcescens	Ertapenem	<=0.25	S		>=30	S	1	0	0	0	Not Tested
07-090	S. marcescens	Gentamicin	<=2	S		23	S	1	0	0	0	Not Tested
07-090	S. marcescens	Imipenem	<=1	S		26	S	1	0	0	0	Not Tested
07-090	S. marcescens	Levofloxacin	<=0.5	S		27	S	1	0	0	0	Not Tested
07-090	S. marcescens	Meropenem	<=0.25	S		29	S	1	0	0	0	Not Tested
07-090	S. marcescens	Meropenem/Vaborbactam	<=1	S		29	S	1	0	0	0	Not Tested
07-090	S. marcescens	Piperacillin/Tazobactam	<=2	S		28	S	1	0	0	0	Not Tested
07-090	S. marcescens	Tobramycin	<=2	S		21	S	1	0	0	0	Not Tested
07-090	S. marcescens	Trimethoprim/Sulfamethoxazole	<=2	S		23	S	1	0	0	0	Not Tested
07-091	E. coli	Amikacin	<=4	S	Neg	23	S	1	0	0	0	Not Tested
07-091	E. coli	Amoxicillin/Clavulanate	<=8	S	Neg	20	S	1	0	0	0	Not Tested
07-091	E. coli	Ampicillin/Sulbactam	8	S	Neg	16	S	1	0	0	0	Not Tested
07-091	E. coli	Aztreonam	<=4	S	Neg	>=30	S	1	0	0	0	Not Tested
07-091	E. coli	Cefepime	<=2	S	Neg	>=30	S	1	0	0	0	Not Tested
07-091	E. coli	Cefotaxime	<=1	S	Neg	>=30	S	1	0	0	0	Not Tested
07-091	E. coli	Ceftazidime	<=4	S	Neg	>=30	S	1	0	0	0	Not Tested
07-091	E. coli	Ceftazidime/Avibactam	<=2	S	Neg	>=30	S	1	0	0	0	Not Tested
07-091	E. coli	Ceftolozane/Tazobactam	<=2	S	Neg	29	S	1	0	0	0	Not Tested
07-091	E. coli	Ceftriaxone	<=0.5	S	Neg	>=30	S	1	0	0	0	Not Tested
07-091	E. coli	Ciprofloxacin	<=0.25	S	Neg	>=30	S	1	0	0	0	Not Tested
07-091	E. coli	Ertapenem	<=0.25	S	Neg	>=30	S	1	0	0	0	Not Tested
07-091	E. coli	Gentamicin	<=2	S	Neg	24	S	1	0	0	0	Not Tested
07-091	E. coli	Imipenem	<=1	S	Neg	>=30	S	1	0	0	0	Not Tested
07-091	E. coli	Levofloxacin	<=0.5	S	Neg	>=30	S	1	0	0	0	Not Tested
07-091	E. coli	Meropenem	<=0.25	S	Neg	>=30	S	1	0	0	0	Not Tested
07-091	E. coli	Meropenem/Vaborbactam	<=1	S	Neg	29	S	1	0	0	0	Not Tested
07-091	E. coli	Piperacillin/Tazobactam	<=2	S	Neg	28	S	1	0	0	0	Not Tested
07-091	E. coli	Tobramycin	<=2	S	Neg	23	S	1	0	0	0	Not Tested
07-091	E. coli	Trimethoprim/Sulfamethoxazole	<=2	S	Neg	28	S	1	0	0	0	Not Tested
07-092	E. coli	Amikacin	<=4	S	Pos	>=30	S	1	0	0	0	Not Tested
07-092	E. coli	Amoxicillin/Clavulanate	<=8	S	Pos	>=30	S	1	0	0	0	Not Tested
07-092	E. coli	Ampicillin/Sulbactam	<=4	S	Pos	17	S	1	0	0	0	Not Tested
07-092	E. coli	Aztreonam	<=4	S	Pos	20	I	0	0	0	1	Yes (in favor of DD)
07-092	E. coli	Cefepime	<=2	S	Pos	27	S	1	0	0	0	Not Tested
07-092	E. coli	Cefotaxime	4	R	Pos	>=30	S	0	0	1	0	Yes (in favor of REVEAL)
07-092	E. coli	Ceftazidime	<=4	S	Pos	23	S	1	0	0	0	Not Tested
07-092	E. coli	Ceftolozane/Tazobactam	<=2	S	Pos	29	S	1	0	0	0	Not Tested
07-092	E. coli	Ceftriaxone	4	R	Pos	16	R	1	0	0	0	Not Tested
07-092	E. coli	Ciprofloxacin	>2	R	Pos	6	R	1	0	0	0	Not Tested
07-092	E. coli	Ertapenem	<=0.25	S	Pos	>=30	S	1	0	0	0	Not Tested
07-092	E. coli	Gentamicin	<=2	S	Pos	22	S	1	0	0	0	Not Tested
07-092	E. coli	Imipenem	<=1	S	Pos	>=30	S	1	0	0	0	Not Tested
07-092	E. coli	Levofloxacin	>4	R	Pos	>=30	S	0	0	1	0	Yes (in favor of REVEAL)
07-092	E. coli	Meropenem	<=0.25	S	Pos	>=30	S	1	0	0	0	Not Tested
07-092	E. coli	Meropenem/Vaborbactam	<=1	S	Pos	>=30	S	1	0	0	0	Not Tested
07-092	E. coli	Piperacillin/Tazobactam	<=2	S	Pos	27	S	1	0	0	0	Not Tested
07-092	E. coli	Tobramycin	<=2	S	Pos	29	S	1	0	0	0	Not Tested
07-092	E. coli	Trimethoprim/Sulfamethoxazole	>4	R	Pos	6	R	1	0	0	0	Not Tested
07-093	E. coli	Amikacin	<=4	S	Neg	24	S	1	0	0	0	Not Tested
07-093	E. coli	Amoxicillin/Clavulanate	<=8	S	Neg	16	I	0	0	0	1	Yes (in favor of REVEAL)
07-093	E. coli	Ampicillin/Sulbactam	<=4	S	Neg	16	S	1	0	0	0	Not Tested
07-093	E. coli	Aztreonam	<=4	S	Neg	>=30	S	1	0	0	0	Not Tested
07-093	E. coli	Cefepime	<=2	S	Neg	>=30	S	1	0	0	0	Not Tested
07-093	E. coli	Cefotaxime	<=1	S	Neg	>=30	S	1	0	0	0	Not Tested
07-093	E. coli	Ceftazidime	<=4	S	Neg	26	S	1	0	0	0	Not Tested
07-093	E. coli	Ceftazidime/Avibactam	<=2	S	Neg	29	S	1	0	0	0	Not Tested
07-093	E. coli	Ceftolozane/Tazobactam	<=2	S	Neg	26	S	1	0	0	0	Not Tested
07-093	E. coli	Ceftriaxone	<=0.5	S	Neg	29	S	1	0	0	0	Not Tested
07-093	E. coli	Ciprofloxacin	1	R	Neg	20	R	1	0	0	0	Not Tested
07-093	E. coli	Ertapenem	<=0.25	S	Neg	>=30	S	1	0	0	0	Not Tested
07-093	E. coli	Gentamicin	<=2	S	Neg	25	S	1	0	0	0	Not Tested
07-093	E. coli	Imipenem	<=1	S	Neg	>=30	S	1	0	0	0	Not Tested
07-093	E. coli	Levofloxacin	2	R	Neg	21	S	0	0	1	0	Yes (in favor of DD)
07-093	E. coli	Meropenem	<=0.25	S	Neg	>=30	S	1	0	0	0	Not Tested
07-093	E. coli	Meropenem/Vaborbactam	<=1	S	Neg	29	S	1	0	0	0	Not Tested
07-093	E. coli	Piperacillin/Tazobactam	<=2	S	Neg	26	S	1	0	0	0	Not Tested
07-093	E. coli	Tobramycin	<=2	S	Neg	24	S	1	0	0	0	Not Tested
07-093	E. coli	Trimethoprim/Sulfamethoxazole	<=2	S	Neg	26	S	1	0	0	0	Not Tested
07-094	E. coli	Amikacin	<=4	S	Neg	21	S	1	0	0	0	Not Tested
07-094	E. coli	Amoxicillin/Clavulanate	<=8	S	Neg	21	S	1	0	0	0	Not Tested
07-094	E. coli	Ampicillin/Sulbactam	<=4	S	Neg	22	S	1	0	0	0	Not Tested
07-094	E. coli	Aztreonam	<=4	S	Neg	>=30	S	1	0	0	0	Not Tested
07-094	E. coli	Cefepime	<=2	S	Neg	>=30	S	1	0	0	0	Not Tested
07-094	E. coli	Cefotaxime	<=1	S	Neg	>=30	S	1	0	0	0	Not Tested
07-094	E. coli	Ceftazidime	<=4	S	Neg	29	S	1	0	0	0	Not Tested
07-094	E. coli	Ceftazidime/Avibactam	<=2	S	Neg	>=30	S	1	0	0	0	Not Tested
07-094	E. coli	Ceftolozane/Tazobactam	<=2	S	Neg	28	S	1	0	0	0	Not Tested
07-094	E. coli	Ceftriaxone	<=0.5	S	Neg	>=30	S	1	0	0	0	Not Tested
07-094	E. coli	Ciprofloxacin	<=0.25	S	Neg	>=30	S	1	0	0	0	Not Tested
07-094	E. coli	Ertapenem	<=0.25	S	Neg	>=30	S	1	0	0	0	Not Tested
07-094	E. coli	Gentamicin	<=2	S	Neg	23	S	1	0	0	0	Not Tested
07-094	E. coli	Imipenem	<=1	S	Neg	>=30	S	1	0	0	0	Not Tested
07-094	E. coli	Levofloxacin	<=0.5	S	Neg	>=30	S	1	0	0	0	Not Tested
07-094	E. coli	Meropenem	<=0.25	S	Neg	>=30	S	1	0	0	0	Not Tested
07-094	E. coli	Meropenem/Vaborbactam	<=1	S	Neg	>=30	S	1	0	0	0	Not Tested
07-094	E. coli	Piperacillin/Tazobactam	<=2	S	Neg	>=30	S	1	0	0	0	Not Tested
07-094	E. coli	Tobramycin	<=2	S	Neg	21	S	1	0	0	0	Not Tested
07-094	E. coli	Trimethoprim/Sulfamethoxazole	<=2	S	Neg	>=30	S	1	0	0	0	Not Tested
07-096	K. pneumoniae	Amikacin	<=4	S	Neg	22	S	1	0	0	0	Not Tested
07-096	K. pneumoniae	Amoxicillin/Clavulanate	<=8	S	Neg	24	S	1	0	0	0	Not Tested
07-096	K. pneumoniae	Ampicillin/Sulbactam	<=4	S	Neg	21	S	1	0	0	0	Not Tested
07-096	K. pneumoniae	Aztreonam	<=4	S	Neg	>=30	S	1	0	0	0	Not Tested
07-096	K. pneumoniae	Cefepime	<=2	S	Neg	>=30	S	1	0	0	0	Not Tested
07-096	K. pneumoniae	Cefotaxime	<=1	S	Neg	>=30	S	1	0	0	0	Not Tested
07-096	K. pneumoniae	Ceftazidime	<=4	S	Neg	>=30	S	1	0	0	0	Not Tested
07-096	K. pneumoniae	Ceftazidime/Avibactam	<=2	S	Neg	>=30	S	1	0	0	0	Not Tested
07-096	K. pneumoniae	Ceftolozane/Tazobactam	<=2	S	Neg	27	S	1	0	0	0	Not Tested
07-096	K. pneumoniae	Ceftriaxone	<=0.5	S	Neg	>=30	S	1	0	0	0	Not Tested
07-096	K. pneumoniae	Ciprofloxacin	<=0.25	S	Neg	29	S	1	0	0	0	Not Tested
07-096	K. pneumoniae	Ertapenem	<=0.25	S	Neg	>=30	S	1	0	0	0	Not Tested
07-096	K. pneumoniae	Gentamicin	<=2	S	Neg	21	S	1	0	0	0	Not Tested
07-096	K. pneumoniae	Imipenem	<=1	S	Neg	>=30	S	1	0	0	0	Not Tested
07-096	K. pneumoniae	Levofloxacin	<=0.5	S	Neg	>=30	S	1	0	0	0	Not Tested
07-096	K. pneumoniae	Meropenem	<=0.25	S	Neg	>=30	S	1	0	0	0	Not Tested
07-096	K. pneumoniae	Meropenem/Vaborbactam	<=1	S	Neg	>=30	S	1	0	0	0	Not Tested
07-096	K. pneumoniae	Piperacillin/Tazobactam	<=2	S	Neg	28	S	1	0	0	0	Not Tested
07-096	K. pneumoniae	Tobramycin	<=2	S	Neg	22	S	1	0	0	0	Not Tested
07-096	K. pneumoniae	Trimethoprim/Sulfamethoxazole	<=2	S	Neg	27	S	1	0	0	0	Not Tested
07-097	E. coli	Amikacin	<=4	S	Neg	23	S	1	0	0	0	Not Tested
07-097	E. coli	Amoxicillin/Clavulanate	<=8	S	Neg	23	S	1	0	0	0	Not Tested
07-097	E. coli	Ampicillin/Sulbactam	<=4	S	Neg	22	S	1	0	0	0	Not Tested
07-097	E. coli	Aztreonam	<=4	S	Neg	>=30	S	1	0	0	0	Not Tested
07-097	E. coli	Cefepime	<=2	S	Neg	>=30	S	1	0	0	0	Not Tested
07-097	E. coli	Cefotaxime	<=1	S	Neg	>=30	S	1	0	0	0	Not Tested
07-097	E. coli	Ceftazidime	<=4	S	Neg	29	S	1	0	0	0	Not Tested
07-097	E. coli	Ceftazidime/Avibactam	<=2	S	Neg	>=30	S	1	0	0	0	Not Tested
07-097	E. coli	Ceftolozane/Tazobactam	<=2	S	Neg	29	S	1	0	0	0	Not Tested
07-097	E. coli	Ceftriaxone	<=0.5	S	Neg	>=30	S	1	0	0	0	Not Tested
07-097	E. coli	Ciprofloxacin	>2	R	Neg	6	R	1	0	0	0	Not Tested
07-097	E. coli	Ertapenem	<=0.25	S	Neg	>=30	S	1	0	0	0	Not Tested
07-097	E. coli	Gentamicin	<=2	S	Neg	24	S	1	0	0	0	Not Tested
07-097	E. coli	Imipenem	<=1	S	Neg	>=30	S	1	0	0	0	Not Tested
07-097	E. coli	Levofloxacin	>4	R	Neg	8	R	1	0	0	0	Not Tested
07-097	E. coli	Meropenem	<=0.25	S	Neg	>=30	S	1	0	0	0	Not Tested
07-097	E. coli	Meropenem/Vaborbactam	<=1	S	Neg	>=30	S	1	0	0	0	Not Tested
07-097	E. coli	Piperacillin/Tazobactam	<=2	S	Neg	>=30	S	1	0	0	0	Not Tested
07-097	E. coli	Tobramycin	<=2	S	Neg	22	S	1	0	0	0	Not Tested
07-097	E. coli	Trimethoprim/Sulfamethoxazole	<=2	S	Neg	>=30	S	1	0	0	0	Not Tested
07-098	P. aeruginosa	Aztreonam	<=4	S		23	S	1	0	0	0	Not Tested
07-098	P. aeruginosa	Cefepime	<=2	S		28	S	1	0	0	0	Not Tested
07-098	P. aeruginosa	Ceftazidime	<=4	S		24	S	1	0	0	0	Not Tested
07-098	P. aeruginosa	Ceftolozane/Tazobactam	<=2	S		28	S	1	0	0	0	Not Tested
07-098	P. aeruginosa	Ciprofloxacin	<=0.25	S		>=30	S	1	0	0	0	Not Tested
07-098	P. aeruginosa	Imipenem	<=1	S		25	S	1	0	0	0	Not Tested
07-098	P. aeruginosa	Meropenem	<=0.25	S		>=30	S	1	0	0	0	Not Tested
07-098	P. aeruginosa	Piperacillin/Tazobactam	<=2	S		27	S	1	0	0	0	Not Tested
07-098	P. aeruginosa	Tobramycin	<=2	S		23	S	1	0	0	0	Not Tested
07-099	E. coli	Amikacin	<=4	S	Pos	22	S	1	0	0	0	Not Tested
07-099	E. coli	Amoxicillin/Clavulanate	<=8	S	Pos	21	S	1	0	0	0	Not Tested
07-099	E. coli	Ampicillin/Sulbactam	<=4	S	Pos	18	S	1	0	0	0	Not Tested
07-099	E. coli	Aztreonam	>16	R	Pos	20	I	0	0	0	1	Yes (in favor of REVEAL)
07-099	E. coli	Cefepime	16	R	Pos	21	I	0	0	0	1	Not Tested
07-099	E. coli	Cefotaxime	>32	R	Pos	10	R	1	0	0	0	Not Tested
07-099	E. coli	Ceftazidime	<=4	S	Pos	22	S	1	0	0	0	Not Tested
07-099	E. coli	Ceftazidime/Avibactam	<=2	S	Pos	>=30	S	1	0	0	0	Not Tested
07-099	E. coli	Ceftolozane/Tazobactam	<=2	S	Pos	27	S	1	0	0	0	Not Tested
07-099	E. coli	Ceftriaxone	>4	R	Pos	11	R	1	0	0	0	Not Tested
07-099	E. coli	Ciprofloxacin	<=0.25	S	Pos	29	S	1	0	0	0	Not Tested
07-099	E. coli	Ertapenem	<=0.25	S	Pos	>=30	S	1	0	0	0	Not Tested
07-099	E. coli	Gentamicin	>8	R	Pos	6	R	1	0	0	0	Not Tested
07-099	E. coli	Imipenem	<=1	S	Pos	>=30	S	1	0	0	0	Not Tested
07-099	E. coli	Levofloxacin	<=0.5	S	Pos	>=30	S	1	0	0	0	Not Tested
07-099	E. coli	Meropenem	<=0.25	S	Pos	>=30	S	1	0	0	0	Not Tested
07-099	E. coli	Meropenem/Vaborbactam	<=1	S	Pos	28	S	1	0	0	0	Not Tested
07-099	E. coli	Piperacillin/Tazobactam	<=2	S	Pos	29	S	1	0	0	0	Not Tested
07-099	E. coli	Tobramycin	4	S	Pos	10	R	0	1	0	0	Not Tested
07-099	E. coli	Trimethoprim/Sulfamethoxazole	>4	R	Pos	6	R	1	0	0	0	Not Tested
07-100	E. coli	Amikacin	8	S	Neg	17	S	1	0	0	0	Not Tested
07-100	E. coli	Amoxicillin/Clavulanate	16	I	Neg	14	I	1	0	0	0	Not Tested
07-100	E. coli	Ampicillin/Sulbactam	>16	R	Neg	6	R	1	0	0	0	Not Tested
07-100	E. coli	Aztreonam	<=4	S	Neg	>=30	S	1	0	0	0	Not Tested
07-100	E. coli	Cefepime	<=2	S	Neg	>=30	S	1	0	0	0	Not Tested
07-100	E. coli	Cefotaxime	<=1	S	Neg	>=30	S	1	0	0	0	Not Tested
07-100	E. coli	Ceftazidime	<=4	S	Neg	28	S	1	0	0	0	Not Tested
07-100	E. coli	Ceftazidime/Avibactam	<=2	S	Neg	>=30	S	1	0	0	0	Not Tested
07-100	E. coli	Ceftolozane/Tazobactam	<=2	S	Neg	22	S	1	0	0	0	Not Tested
07-100	E. coli	Ceftriaxone	<=0.5	S	Neg	>=30	S	1	0	0	0	Not Tested
07-100	E. coli	Ciprofloxacin	>2	R	Neg	13	R	1	0	0	0	Not Tested
07-100	E. coli	Ertapenem	<=0.25	S	Neg	>=30	S	1	0	0	0	Not Tested
07-100	E. coli	Gentamicin	4	S	Neg	20	S	1	0	0	0	Not Tested
07-100	E. coli	Imipenem	<=1	S	Neg	>=30	S	1	0	0	0	Not Tested
07-100	E. coli	Levofloxacin	4	R	Neg	15	R	1	0	0	0	Not Tested
07-100	E. coli	Meropenem	<=0.25	S	Neg	29	S	1	0	0	0	Not Tested
07-100	E. coli	Meropenem/Vaborbactam	<=1	S	Neg	27	S	1	0	0	0	Not Tested
07-100	E. coli	Piperacillin/Tazobactam	>64	R	Neg	19	R	1	0	0	0	Not Tested
07-100	E. coli	Tobramycin	<=2	S	Neg	19	S	1	0	0	0	Not Tested
07-100	E. coli	Trimethoprim/Sulfamethoxazole	<=2	S	Neg	>=30	S	1	0	0	0	Not Tested
07-101	E. coli	Amikacin	<=4	S	Neg	22	S	1	0	0	0	Not Tested
07-101	E. coli	Amoxicillin/Clavulanate	<=8	S	Neg	18	S	1	0	0	0	Not Tested
07-101	E. coli	Ampicillin/Sulbactam	16	I	Neg	13	I	1	0	0	0	Not Tested
07-101	E. coli	Aztreonam	<=4	S	Neg	>=30	S	1	0	0	0	Not Tested
07-101	E. coli	Cefepime	<=2	S	Neg	>=30	S	1	0	0	0	Not Tested
07-101	E. coli	Cefotaxime	<=1	S	Neg	>=30	S	1	0	0	0	Not Tested
07-101	E. coli	Ceftazidime	<=4	S	Neg	28	S	1	0	0	0	Not Tested
07-101	E. coli	Ceftazidime/Avibactam	<=2	S	Neg	>=30	S	1	0	0	0	Not Tested
07-101	E. coli	Ceftolozane/Tazobactam	<=2	S	Neg	28	S	1	0	0	0	Not Tested
07-101	E. coli	Ceftriaxone	<=0.5	S	Neg	>=30	S	1	0	0	0	Not Tested
07-101	E. coli	Ciprofloxacin	<=0.25	S	Neg	>=30	S	1	0	0	0	Not Tested
07-101	E. coli	Ertapenem	<=0.25	S	Neg	>=30	S	1	0	0	0	Not Tested
07-101	E. coli	Gentamicin	<=2	S	Neg	22	S	1	0	0	0	Not Tested
07-101	E. coli	Imipenem	<=1	S	Neg	>=30	S	1	0	0	0	Not Tested
07-101	E. coli	Levofloxacin	<=0.5	S	Neg	>=30	S	1	0	0	0	Not Tested
07-101	E. coli	Meropenem	<=0.25	S	Neg	>=30	S	1	0	0	0	Not Tested
07-101	E. coli	Meropenem/Vaborbactam	<=1	S	Neg	29	S	1	0	0	0	Not Tested
07-101	E. coli	Piperacillin/Tazobactam	<=2	S	Neg	27	S	1	0	0	0	Not Tested
07-101	E. coli	Tobramycin	<=2	S	Neg	21	S	1	0	0	0	Not Tested
07-101	E. coli	Trimethoprim/Sulfamethoxazole	<=2	S	Neg	28	S	1	0	0	0	Not Tested
07-102	E. coli	Amikacin	<=4	S	Neg	24	S	1	0	0	0	Not Tested
07-102	E. coli	Amoxicillin/Clavulanate	16	I	Neg	13	R	0	0	0	1	Not Tested
07-102	E. coli	Ampicillin/Sulbactam	16	I	Neg	11	R	0	0	0	1	Yes (in favor of DD)
07-102	E. coli	Aztreonam	<=4	S	Neg	>=30	S	1	0	0	0	Not Tested
07-102	E. coli	Cefepime	<=2	S	Neg	28	S	1	0	0	0	Not Tested
07-102	E. coli	Cefotaxime	<=1	S	Neg	>=30	S	1	0	0	0	Not Tested
07-102	E. coli	Ceftazidime	<=4	S	Neg	27	S	1	0	0	0	Not Tested
07-102	E. coli	Ceftazidime/Avibactam	<=2	S	Neg	>=30	S	1	0	0	0	Not Tested
07-102	E. coli	Ceftolozane/Tazobactam	<=2	S	Neg	28	S	1	0	0	0	Not Tested
07-102	E. coli	Ceftriaxone	<=0.5	S	Neg	29	S	1	0	0	0	Not Tested
07-102	E. coli	Ciprofloxacin	<=0.25	S	Neg	>=30	S	1	0	0	0	Not Tested
07-102	E. coli	Ertapenem	<=0.25	S	Neg	>=30	S	1	0	0	0	Not Tested
07-102	E. coli	Gentamicin	>8	R	Neg	11	R	1	0	0	0	Not Tested
07-102	E. coli	Imipenem	<=1	S	Neg	>=30	S	1	0	0	0	Not Tested
07-102	E. coli	Levofloxacin	<=0.5	S	Neg	>=30	S	1	0	0	0	Not Tested
07-102	E. coli	Meropenem	<=0.25	S	Neg	>=30	S	1	0	0	0	Not Tested
07-102	E. coli	Meropenem/Vaborbactam	<=1	S	Neg	>=30	S	1	0	0	0	Not Tested
07-102	E. coli	Piperacillin/Tazobactam	8	S	Neg	23	I	0	0	0	1	Not Tested
07-102	E. coli	Tobramycin	>8	R	Neg	10	R	1	0	0	0	Not Tested
07-102	E. coli	Trimethoprim/Sulfamethoxazole	>4	R	Neg	6	R	1	0	0	0	Not Tested
07-104	E. coli	Amikacin	<=4	S	Neg	23	S	1	0	0	0	Not Tested
07-104	E. coli	Amoxicillin/Clavulanate	<=8	S	Neg	19	S	1	0	0	0	Not Tested
07-104	E. coli	Ampicillin/Sulbactam	8	S	Neg	17	S	1	0	0	0	Not Tested
07-104	E. coli	Aztreonam	<=4	S	Neg	>=30	S	1	0	0	0	Not Tested
07-104	E. coli	Cefepime	<=2	S	Neg	29	S	1	0	0	0	Not Tested
07-104	E. coli	Cefotaxime	<=1	S	Neg	>=30	S	1	0	0	0	Not Tested
07-104	E. coli	Ceftazidime	<=4	S	Neg	26	S	1	0	0	0	Not Tested
07-104	E. coli	Ceftazidime/Avibactam	<=2	S	Neg	>=30	S	1	0	0	0	Not Tested
07-104	E. coli	Ceftolozane/Tazobactam	<=2	S	Neg	28	S	1	0	0	0	Not Tested
07-104	E. coli	Ceftriaxone	<=0.5	S	Neg	29	S	1	0	0	0	Not Tested
07-104	E. coli	Ciprofloxacin	0.5	I	Neg	25	I	1	0	0	0	Not Tested
07-104	E. coli	Ertapenem	<=0.25	S	Neg	>=30	S	1	0	0	0	Not Tested
07-104	E. coli	Gentamicin	>8	R	Neg	10	R	1	0	0	0	Not Tested
07-104	E. coli	Imipenem	<=1	S	Neg	>=30	S	1	0	0	0	Not Tested
07-104	E. coli	Levofloxacin	<=0.5	S	Neg	22	S	1	0	0	0	Not Tested
07-104	E. coli	Meropenem	<=0.25	S	Neg	29	S	1	0	0	0	Not Tested
07-104	E. coli	Meropenem/Vaborbactam	<=1	S	Neg	28	S	1	0	0	0	Not Tested
07-104	E. coli	Piperacillin/Tazobactam	<=2	S	Neg	25	S	1	0	0	0	Not Tested
07-104	E. coli	Tobramycin	4	S	Neg	13	I	0	0	0	1	Not Tested
07-104	E. coli	Trimethoprim/Sulfamethoxazole	>4	R	Neg	6	R	1	0	0	0	Not Tested
07-106	K. oxytoca	Amikacin	<=4	S	Neg	25	S	1	0	0	0	Not Tested
07-106	K. oxytoca	Amoxicillin/Clavulanate	<=8	S	Neg	24	S	1	0	0	0	Not Tested
07-106	K. oxytoca	Ampicillin/Sulbactam	8	S	Neg	18	S	1	0	0	0	Not Tested
07-106	K. oxytoca	Aztreonam	<=4	S	Neg	>=30	S	1	0	0	0	Not Tested
07-106	K. oxytoca	Cefepime	<=2	S	Neg	>=30	S	1	0	0	0	Not Tested
07-106	K. oxytoca	Cefotaxime	<=1	S	Neg	>=30	S	1	0	0	0	Not Tested
07-106	K. oxytoca	Ceftazidime	<=4	S	Neg	>=30	S	1	0	0	0	Not Tested
07-106	K. oxytoca	Ceftazidime/Avibactam	<=2	S	Neg	>=30	S	1	0	0	0	Not Tested
07-106	K. oxytoca	Ceftolozane/Tazobactam	<=2	S	Neg	27	S	1	0	0	0	Not Tested
07-106	K. oxytoca	Ceftriaxone	<=0.5	S	Neg	>=30	S	1	0	0	0	Not Tested
07-106	K. oxytoca	Ciprofloxacin	<=0.25	S	Neg	>=30	S	1	0	0	0	Not Tested
07-106	K. oxytoca	Ertapenem	<=0.25	S	Neg	>=30	S	1	0	0	0	Not Tested
07-106	K. oxytoca	Gentamicin	<=2	S	Neg	23	S	1	0	0	0	Not Tested
07-106	K. oxytoca	Imipenem	<=1	S	Neg	>=30	S	1	0	0	0	Not Tested
07-106	K. oxytoca	Levofloxacin	<=0.5	S	Neg	>=30	S	1	0	0	0	Not Tested
07-106	K. oxytoca	Meropenem	<=0.25	S	Neg	>=30	S	1	0	0	0	Not Tested
07-106	K. oxytoca	Meropenem/Vaborbactam	<=1	S	Neg	29	S	1	0	0	0	Not Tested
07-106	K. oxytoca	Piperacillin/Tazobactam	<=2	S	Neg	29	S	1	0	0	0	Not Tested
07-106	K. oxytoca	Tobramycin	<=2	S	Neg	23	S	1	0	0	0	Not Tested
07-106	K. oxytoca	Trimethoprim/Sulfamethoxazole	<=2	S	Neg	24	S	1	0	0	0	Not Tested
07-107	E. cloacae complex	Amikacin	<=4	S		24	S	1	0	0	0	Not Tested
07-107	E. cloacae complex	Aztreonam	>16	R		8	R	1	0	0	0	Not Tested
07-107	E. cloacae complex	Cefepime	8	I		15	R	0	0	0	1	Not Tested
07-107	E. cloacae complex	Cefotaxime	>32	R		6	R	1	0	0	0	Not Tested
07-107	E. cloacae complex	Ceftazidime	>16	R		6	R	1	0	0	0	Not Tested
07-107	E. cloacae complex	Ceftazidime/Avibactam	<=2	S		25	S	1	0	0	0	Not Tested
07-107	E. cloacae complex	Ceftolozane/Tazobactam	>8	R		13	R	1	0	0	0	Not Tested
07-107	E. cloacae complex	Ceftriaxone	>4	R		6	R	1	0	0	0	Not Tested
07-107	E. cloacae complex	Ciprofloxacin	<=0.25	S		22	I	0	0	0	1	Not Tested
07-107	E. cloacae complex	Ertapenem	>1	R		16	R	1	0	0	0	Not Tested
07-107	E. cloacae complex	Gentamicin	<=2	S		20	S	1	0	0	0	Not Tested
07-107	E. cloacae complex	Imipenem	<=1	S		29	S	1	0	0	0	Not Tested
07-107	E. cloacae complex	Levofloxacin	<=0.5	S		28	S	1	0	0	0	Not Tested
07-107	E. cloacae complex	Meropenem	<=0.25	S		23	S	1	0	0	0	Not Tested
07-107	E. cloacae complex	Meropenem/Vaborbactam	<=1	S		25	S	1	0	0	0	Not Tested
07-107	E. cloacae complex	Piperacillin/Tazobactam	>64	R		9	R	1	0	0	0	Not Tested
07-107	E. cloacae complex	Tobramycin	<=2	S		23	S	1	0	0	0	Not Tested
07-107	E. cloacae complex	Trimethoprim/Sulfamethoxazole	<=2	S		18	S	1	0	0	0	Not Tested
07-109	P. aeruginosa	Aztreonam	<=4	S		26	S	1	0	0	0	Not Tested
07-109	P. aeruginosa	Cefepime	<=2	S		27	S	1	0	0	0	Not Tested
07-109	P. aeruginosa	Ceftazidime	<=4	S		27	S	1	0	0	0	Not Tested
07-109	P. aeruginosa	Ceftolozane/Tazobactam	<=2	S		28	S	1	0	0	0	Not Tested
07-109	P. aeruginosa	Ciprofloxacin	<=0.25	S		>=30	S	1	0	0	0	Not Tested
07-109	P. aeruginosa	Imipenem	<=1	S		24	S	1	0	0	0	Not Tested
07-109	P. aeruginosa	Meropenem	<=0.25	S		>=30	S	1	0	0	0	Not Tested
07-109	P. aeruginosa	Piperacillin/Tazobactam	<=2	S		>=30	S	1	0	0	0	Not Tested
07-109	P. aeruginosa	Tobramycin	<=2	S		25	S	1	0	0	0	Not Tested
07-110	E. coli	Amikacin	<=4	S	Neg	21	S	1	0	0	0	Not Tested
07-110	E. coli	Amoxicillin/Clavulanate	<=8	S	Neg	21	S	1	0	0	0	Not Tested
07-110	E. coli	Ampicillin/Sulbactam	<=4	S	Neg	20	S	1	0	0	0	Not Tested
07-110	E. coli	Aztreonam	<=4	S	Neg	>=30	S	1	0	0	0	Not Tested
07-110	E. coli	Cefepime	<=2	S	Neg	>=30	S	1	0	0	0	Not Tested
07-110	E. coli	Cefotaxime	<=1	S	Neg	>=30	S	1	0	0	0	Not Tested
07-110	E. coli	Ceftazidime	<=4	S	Neg	29	S	1	0	0	0	Not Tested
07-110	E. coli	Ceftazidime/Avibactam	<=2	S	Neg	>=30	S	1	0	0	0	Not Tested
07-110	E. coli	Ceftolozane/Tazobactam	<=2	S	Neg	28	S	1	0	0	0	Not Tested
07-110	E. coli	Ceftriaxone	<=0.5	S	Neg	>=30	S	1	0	0	0	Not Tested
07-110	E. coli	Ciprofloxacin	<=0.25	S	Neg	>=30	S	1	0	0	0	Not Tested
07-110	E. coli	Ertapenem	<=0.25	S	Neg	>=30	S	1	0	0	0	Not Tested
07-110	E. coli	Gentamicin	<=2	S	Neg	23	S	1	0	0	0	Not Tested
07-110	E. coli	Imipenem	<=1	S	Neg	>=30	S	1	0	0	0	Not Tested
07-110	E. coli	Levofloxacin	<=0.5	S	Neg	>=30	S	1	0	0	0	Not Tested
07-110	E. coli	Meropenem	<=0.25	S	Neg	>=30	S	1	0	0	0	Not Tested
07-110	E. coli	Meropenem/Vaborbactam	<=1	S	Neg	29	S	1	0	0	0	Not Tested
07-110	E. coli	Piperacillin/Tazobactam	<=2	S	Neg	28	S	1	0	0	0	Not Tested
07-110	E. coli	Tobramycin	<=2	S	Neg	21	S	1	0	0	0	Not Tested
07-110	E. coli	Trimethoprim/Sulfamethoxazole	<=2	S	Neg	>=30	S	1	0	0	0	Not Tested
07-111	P. aeruginosa	Aztreonam	<=4	S		25	S	1	0	0	0	Not Tested
07-111	P. aeruginosa	Cefepime	<=2	S		27	S	1	0	0	0	Not Tested
07-111	P. aeruginosa	Ceftazidime	<=4	S		27	S	1	0	0	0	Not Tested
07-111	P. aeruginosa	Ceftolozane/Tazobactam	<=2	S		28	S	1	0	0	0	Not Tested
07-111	P. aeruginosa	Ciprofloxacin	<=0.25	S		>=30	S	1	0	0	0	Not Tested
07-111	P. aeruginosa	Imipenem	<=1	S		25	S	1	0	0	0	Not Tested
07-111	P. aeruginosa	Meropenem	0.5	S		27	S	1	0	0	0	Not Tested
07-111	P. aeruginosa	Piperacillin/Tazobactam	<=2	S		29	S	1	0	0	0	Not Tested
07-111	P. aeruginosa	Tobramycin	<=2	S		26	S	1	0	0	0	Not Tested
07-112	E. coli	Amikacin	<=4	S	Pos	20	S	1	0	0	0	Not Tested
07-112	E. coli	Amoxicillin/Clavulanate	<=8	S	Pos	14	I	0	0	0	1	Yes (in favor of REVEAL)
07-112	E. coli	Ampicillin/Sulbactam	>16	R	Pos	10	R	1	0	0	0	Not Tested
07-112	E. coli	Aztreonam	>16	R	Pos	19	I	0	0	0	1	Yes (in favor of REVEAL)
07-112	E. coli	Cefepime	16	R	Pos	>=30	S	0	0	1	0	Yes (in favor of REVEAL)
07-112	E. coli	Cefotaxime	>32	R	Pos	10	R	1	0	0	0	Not Tested
07-112	E. coli	Ceftazidime	<=4	S	Pos	22	S	1	0	0	0	Not Tested
07-112	E. coli	Ceftazidime/Avibactam	<=2	S	Pos	29	S	1	0	0	0	Not Tested
07-112	E. coli	Ceftolozane/Tazobactam	<=2	S	Pos	26	S	1	0	0	0	Not Tested
07-112	E. coli	Ceftriaxone	>4	R	Pos	9	R	1	0	0	0	Not Tested
07-112	E. coli	Ciprofloxacin	1	R	Pos	23	I	0	0	0	1	Not Tested
07-112	E. coli	Ertapenem	<=0.25	S	Pos	>=30	S	1	0	0	0	Not Tested
07-112	E. coli	Gentamicin	<=2	S	Pos	23	S	1	0	0	0	Not Tested
07-112	E. coli	Imipenem	<=1	S	Pos	>=30	S	1	0	0	0	Not Tested
07-112	E. coli	Levofloxacin	<=0.5	S	Pos	21	S	1	0	0	0	Not Tested
07-112	E. coli	Meropenem	<=0.25	S	Pos	>=30	S	1	0	0	0	Not Tested
07-112	E. coli	Meropenem/Vaborbactam	<=1	S	Pos	27	S	1	0	0	0	Not Tested
07-112	E. coli	Piperacillin/Tazobactam	<=2	S	Pos	25	S	1	0	0	0	Not Tested
07-112	E. coli	Tobramycin	<=2	S	Pos	21	S	1	0	0	0	Not Tested
07-112	E. coli	Trimethoprim/Sulfamethoxazole	<=2	S	Pos	24	S	1	0	0	0	Not Tested
07-113	E. coli	Amikacin	<=4	S	Neg	22	S	1	0	0	0	Not Tested
07-113	E. coli	Amoxicillin/Clavulanate	<=8	S	Neg	21	S	1	0	0	0	Not Tested
07-113	E. coli	Ampicillin/Sulbactam	<=4	S	Neg	19	S	1	0	0	0	Not Tested
07-113	E. coli	Aztreonam	<=4	S	Neg	>=30	S	1	0	0	0	Not Tested
07-113	E. coli	Cefepime	<=2	S	Neg	>=30	S	1	0	0	0	Not Tested
07-113	E. coli	Cefotaxime	<=1	S	Neg	>=30	S	1	0	0	0	Not Tested
07-113	E. coli	Ceftazidime	<=4	S	Neg	>=30	S	1	0	0	0	Not Tested
07-113	E. coli	Ceftazidime/Avibactam	<=2	S	Neg	>=30	S	1	0	0	0	Not Tested
07-113	E. coli	Ceftolozane/Tazobactam	<=2	S	Neg	28	S	1	0	0	0	Not Tested
07-113	E. coli	Ceftriaxone	<=0.5	S	Neg	>=30	S	1	0	0	0	Not Tested
07-113	E. coli	Ciprofloxacin	<=0.25	S	Neg	>=30	S	1	0	0	0	Not Tested
07-113	E. coli	Ertapenem	<=0.25	S	Neg	>=30	S	1	0	0	0	Not Tested
07-113	E. coli	Gentamicin	<=2	S	Neg	22	S	1	0	0	0	Not Tested
07-113	E. coli	Imipenem	<=1	S	Neg	>=30	S	1	0	0	0	Not Tested
07-113	E. coli	Levofloxacin	<=0.5	S	Neg	>=30	S	1	0	0	0	Not Tested
07-113	E. coli	Meropenem	<=0.25	S	Neg	>=30	S	1	0	0	0	Not Tested
07-113	E. coli	Meropenem/Vaborbactam	<=1	S	Neg	>=30	S	1	0	0	0	Not Tested
07-113	E. coli	Piperacillin/Tazobactam	<=2	S	Neg	28	S	1	0	0	0	Not Tested
07-113	E. coli	Tobramycin	<=2	S	Neg	22	S	1	0	0	0	Not Tested
07-113	E. coli	Trimethoprim/Sulfamethoxazole	<=2	S	Neg	28	S	1	0	0	0	Not Tested
07-114	P. mirabilis	Amikacin	<=4	S	Neg	24	S	1	0	0	0	Not Tested
07-114	P. mirabilis	Amoxicillin/Clavulanate	<=8	S	Neg	6	R	0	1	0	0	Not Tested
07-114	P. mirabilis	Ampicillin/Sulbactam	<=4	S	Neg	23	S	1	0	0	0	Not Tested
07-114	P. mirabilis	Aztreonam	<=4	S	Neg	>=30	S	1	0	0	0	Not Tested
07-114	P. mirabilis	Cefepime	<=2	S	Neg	28	S	1	0	0	0	Not Tested
07-114	P. mirabilis	Cefotaxime	<=1	S	Neg	>=30	S	1	0	0	0	Not Tested
07-114	P. mirabilis	Ceftazidime	<=4	S	Neg	>=30	S	1	0	0	0	Not Tested
07-114	P. mirabilis	Ceftazidime/Avibactam	<=2	S	Neg	28	S	1	0	0	0	Not Tested
07-114	P. mirabilis	Ceftolozane/Tazobactam	<=2	S	Neg	16	R	0	1	0	0	Not Tested
07-114	P. mirabilis	Ceftriaxone	<=0.5	S	Neg	>=30	S	1	0	0	0	Not Tested
07-114	P. mirabilis	Ciprofloxacin	<=0.25	S	Neg	>=30	S	1	0	0	0	Not Tested
07-114	P. mirabilis	Ertapenem	<=0.25	S	Neg	12	R	0	1	0	0	Not Tested
07-114	P. mirabilis	Gentamicin	<=2	S	Neg	23	S	1	0	0	0	Not Tested
07-114	P. mirabilis	Imipenem	4	R	Neg	28	S	0	0	1	0	Not Tested
07-114	P. mirabilis	Levofloxacin	<=0.5	S	Neg	>=30	S	1	0	0	0	Not Tested
07-114	P. mirabilis	Meropenem	<=0.25	S	Neg	24	S	1	0	0	0	Not Tested
07-114	P. mirabilis	Meropenem/Vaborbactam	<=1	S	Neg	29	S	1	0	0	0	Not Tested
07-114	P. mirabilis	Piperacillin/Tazobactam	<=2	S	Neg	27	S	1	0	0	0	Not Tested
07-114	P. mirabilis	Tobramycin	<=2	S	Neg	24	S	1	0	0	0	Not Tested
07-114	P. mirabilis	Trimethoprim/Sulfamethoxazole	<=2	S	Neg	23	S	1	0	0	0	Not Tested
07-115	C. freundii	Amikacin	<=4	S		23	S	1	0	0	0	Not Tested
07-115	C. freundii	Aztreonam	<=4	S		>=30	S	1	0	0	0	Not Tested
07-115	C. freundii	Cefepime	<=2	S		>=30	S	1	0	0	0	Not Tested
07-115	C. freundii	Cefotaxime	<=1	S		>=30	S	1	0	0	0	Not Tested
07-115	C. freundii	Ceftazidime	<=4	S		28	S	1	0	0	0	Not Tested
07-115	C. freundii	Ceftazidime/Avibactam	<=2	S		>=30	S	1	0	0	0	Not Tested
07-115	C. freundii	Ceftolozane/Tazobactam	<=2	S		28	S	1	0	0	0	Not Tested
07-115	C. freundii	Ceftriaxone	<=0.5	S		29	S	1	0	0	0	Not Tested
07-115	C. freundii	Ciprofloxacin	<=0.25	S		>=30	S	1	0	0	0	Not Tested
07-115	C. freundii	Ertapenem	<=0.25	S		>=30	S	1	0	0	0	Not Tested
07-115	C. freundii	Gentamicin	>8	R		6	R	1	0	0	0	Not Tested
07-115	C. freundii	Imipenem	<=1	S		>=30	S	1	0	0	0	Not Tested
07-115	C. freundii	Levofloxacin	<=0.5	S		29	S	1	0	0	0	Not Tested
07-115	C. freundii	Meropenem	<=0.25	S		>=30	S	1	0	0	0	Not Tested
07-115	C. freundii	Meropenem/Vaborbactam	<=1	S		>=30	S	1	0	0	0	Not Tested
07-115	C. freundii	Piperacillin/Tazobactam	<=2	S		23	I	0	0	0	1	Not Tested
07-115	C. freundii	Tobramycin	8	I		11	R	0	0	0	1	Not Tested
07-115	C. freundii	Trimethoprim/Sulfamethoxazole	>4	R		6	R	1	0	0	0	Not Tested
07-117	C. koseri	Amikacin	<=4	S		25	S	1	0	0	0	Not Tested
07-117	C. koseri	Amoxicillin/Clavulanate	<=8	S		24	S	1	0	0	0	Not Tested
07-117	C. koseri	Ampicillin/Sulbactam	<=4	S		22	S	1	0	0	0	Not Tested
07-117	C. koseri	Aztreonam	<=4	S		>=30	S	1	0	0	0	Not Tested
07-117	C. koseri	Cefepime	<=2	S		>=30	S	1	0	0	0	Not Tested
07-117	C. koseri	Cefotaxime	<=1	S		>=30	S	1	0	0	0	Not Tested
07-117	C. koseri	Ceftazidime	<=4	S		29	S	1	0	0	0	Not Tested
07-117	C. koseri	Ceftazidime/Avibactam	<=2	S		>=30	S	1	0	0	0	Not Tested
07-117	C. koseri	Ceftolozane/Tazobactam	<=2	S		29	S	1	0	0	0	Not Tested
07-117	C. koseri	Ceftriaxone	<=0.5	S		>=30	S	1	0	0	0	Not Tested
07-117	C. koseri	Ciprofloxacin	<=0.25	S		>=30	S	1	0	0	0	Not Tested
07-117	C. koseri	Ertapenem	<=0.25	S		>=30	S	1	0	0	0	Not Tested
07-117	C. koseri	Gentamicin	<=2	S		24	S	1	0	0	0	Not Tested
07-117	C. koseri	Imipenem	<=1	S		>=30	S	1	0	0	0	Not Tested
07-117	C. koseri	Levofloxacin	<=0.5	S		>=30	S	1	0	0	0	Not Tested
07-117	C. koseri	Meropenem	<=0.25	S		>=30	S	1	0	0	0	Not Tested
07-117	C. koseri	Meropenem/Vaborbactam	<=1	S		27	S	1	0	0	0	Not Tested
07-117	C. koseri	Piperacillin/Tazobactam	<=2	S		28	S	1	0	0	0	Not Tested
07-117	C. koseri	Tobramycin	<=2	S		23	S	1	0	0	0	Not Tested
07-117	C. koseri	Trimethoprim/Sulfamethoxazole	<=2	S		24	S	1	0	0	0	Not Tested
07-119	P. vulgaris	Amikacin	<=4	S	Pos	24	S	1	0	0	0	Not Tested
07-119	P. vulgaris	Amoxicillin/Clavulanate	>16	R	Pos	14	I	0	0	0	1	Not Tested
07-119	P. vulgaris	Ampicillin/Sulbactam	>16	R	Pos	11	R	1	0	0	0	Not Tested
07-119	P. vulgaris	Aztreonam	<=4	S	Pos	>=30	S	1	0	0	0	Not Tested
07-119	P. vulgaris	Cefepime	<=2	S	Pos	28	S	1	0	0	0	Not Tested
07-119	P. vulgaris	Cefotaxime	>32	R	Pos	18	R	1	0	0	0	Not Tested
07-119	P. vulgaris	Ceftazidime	<=4	S	Pos	29	S	1	0	0	0	Not Tested
07-119	P. vulgaris	Ceftazidime/Avibactam	<=2	S	Pos	>=30	S	1	0	0	0	Not Tested
07-119	P. vulgaris	Ceftolozane/Tazobactam	<=2	S	Pos	24	S	1	0	0	0	Not Tested
07-119	P. vulgaris	Ciprofloxacin	<=0.25	S	Pos	>=30	S	1	0	0	0	Not Tested
07-119	P. vulgaris	Ertapenem	<=0.25	S	Pos	>=30	S	1	0	0	0	Not Tested
07-119	P. vulgaris	Gentamicin	<=2	S	Pos	25	S	1	0	0	0	Not Tested
07-119	P. vulgaris	Imipenem	4	R	Pos	18	R	1	0	0	0	Not Tested
07-119	P. vulgaris	Levofloxacin	<=0.5	S	Pos	>=30	S	1	0	0	0	Not Tested
07-119	P. vulgaris	Meropenem	<=0.25	S	Pos	28	S	1	0	0	0	Not Tested
07-119	P. vulgaris	Meropenem/Vaborbactam	<=1	S	Pos	29	S	1	0	0	0	Not Tested
07-119	P. vulgaris	Piperacillin/Tazobactam	<=2	S	Pos	>=30	S	1	0	0	0	Not Tested
07-119	P. vulgaris	Tobramycin	<=2	S	Pos	24	S	1	0	0	0	Not Tested
07-119	P. vulgaris	Trimethoprim/Sulfamethoxazole	<=2	S	Pos	29	S	1	0	0	0	Not Tested
07-120	E. coli	Amikacin	<=4	S	Neg	22	S	1	0	0	0	Not Tested
07-120	E. coli	Amoxicillin/Clavulanate	<=8	S	Neg	20	S	1	0	0	0	Not Tested
07-120	E. coli	Ampicillin/Sulbactam	<=4	S	Neg	22	S	1	0	0	0	Not Tested
07-120	E. coli	Aztreonam	<=4	S	Neg	>=30	S	1	0	0	0	Not Tested
07-120	E. coli	Cefepime	<=2	S	Neg	>=30	S	1	0	0	0	Not Tested
07-120	E. coli	Cefotaxime	<=1	S	Neg	>=30	S	1	0	0	0	Not Tested
07-120	E. coli	Ceftazidime	<=4	S	Neg	27	S	1	0	0	0	Not Tested
07-120	E. coli	Ceftazidime/Avibactam	<=2	S	Neg	>=30	S	1	0	0	0	Not Tested
07-120	E. coli	Ceftolozane/Tazobactam	<=2	S	Neg	28	S	1	0	0	0	Not Tested
07-120	E. coli	Ceftriaxone	<=0.5	S	Neg	29	S	1	0	0	0	Not Tested
07-120	E. coli	Ciprofloxacin	<=0.25	S	Neg	>=30	S	1	0	0	0	Not Tested
07-120	E. coli	Ertapenem	<=0.25	S	Neg	>=30	S	1	0	0	0	Not Tested
07-120	E. coli	Gentamicin	<=2	S	Neg	23	S	1	0	0	0	Not Tested
07-120	E. coli	Imipenem	<=1	S	Neg	>=30	S	1	0	0	0	Not Tested
07-120	E. coli	Levofloxacin	<=0.5	S	Neg	>=30	S	1	0	0	0	Not Tested
07-120	E. coli	Meropenem	<=0.25	S	Neg	>=30	S	1	0	0	0	Not Tested
07-120	E. coli	Meropenem/Vaborbactam	<=1	S	Neg	>=30	S	1	0	0	0	Not Tested
07-120	E. coli	Piperacillin/Tazobactam	<=2	S	Neg	29	S	1	0	0	0	Not Tested
07-120	E. coli	Tobramycin	<=2	S	Neg	22	S	1	0	0	0	Not Tested
07-120	E. coli	Trimethoprim/Sulfamethoxazole	<=2	S	Neg	28	S	1	0	0	0	Not Tested
07-121	P. aeruginosa	Aztreonam	<=4	S		23	S	1	0	0	0	Not Tested
07-121	P. aeruginosa	Cefepime	<=2	S		29	S	1	0	0	0	Not Tested
07-121	P. aeruginosa	Ceftazidime	<=4	S		25	S	1	0	0	0	Not Tested
07-121	P. aeruginosa	Ceftolozane/Tazobactam	<=2	S		28	S	1	0	0	0	Not Tested
07-121	P. aeruginosa	Ciprofloxacin	<=0.25	S		>=30	S	1	0	0	0	Not Tested
07-121	P. aeruginosa	Imipenem	<=1	S		>=30	S	1	0	0	0	Not Tested
07-121	P. aeruginosa	Meropenem	<=0.25	S		28	S	1	0	0	0	Not Tested
07-121	P. aeruginosa	Piperacillin/Tazobactam	<=2	S		>=30	S	1	0	0	0	Not Tested
07-121	P. aeruginosa	Tobramycin	<=2	S		>=30	S	1	0	0	0	Not Tested
07-122	K. pneumoniae	Amikacin	<=4	S	Neg	25	S	1	0	0	0	Not Tested
07-122	K. pneumoniae	Amoxicillin/Clavulanate	<=8	S	Neg	24	S	1	0	0	0	Not Tested
07-122	K. pneumoniae	Ampicillin/Sulbactam	<=4	S	Neg	20	S	1	0	0	0	Not Tested
07-122	K. pneumoniae	Aztreonam	<=4	S	Neg	>=30	S	1	0	0	0	Not Tested
07-122	K. pneumoniae	Cefepime	<=2	S	Neg	>=30	S	1	0	0	0	Not Tested
07-122	K. pneumoniae	Cefotaxime	<=1	S	Neg	>=30	S	1	0	0	0	Not Tested
07-122	K. pneumoniae	Ceftazidime	<=4	S	Neg	>=30	S	1	0	0	0	Not Tested
07-122	K. pneumoniae	Ceftazidime/Avibactam	<=2	S	Neg	>=30	S	1	0	0	0	Not Tested
07-122	K. pneumoniae	Ceftolozane/Tazobactam	<=2	S	Neg	29	S	1	0	0	0	Not Tested
07-122	K. pneumoniae	Ceftriaxone	<=0.5	S	Neg	>=30	S	1	0	0	0	Not Tested
07-122	K. pneumoniae	Ciprofloxacin	<=0.25	S	Neg	>=30	S	1	0	0	0	Not Tested
07-122	K. pneumoniae	Ertapenem	<=0.25	S	Neg	>=30	S	1	0	0	0	Not Tested
07-122	K. pneumoniae	Gentamicin	<=2	S	Neg	25	S	1	0	0	0	Not Tested
07-122	K. pneumoniae	Imipenem	<=1	S	Neg	>=30	S	1	0	0	0	Not Tested
07-122	K. pneumoniae	Levofloxacin	<=0.5	S	Neg	>=30	S	1	0	0	0	Not Tested
07-122	K. pneumoniae	Meropenem	<=0.25	S	Neg	>=30	S	1	0	0	0	Not Tested
07-122	K. pneumoniae	Meropenem/Vaborbactam	<=1	S	Neg	28	S	1	0	0	0	Not Tested
07-122	K. pneumoniae	Piperacillin/Tazobactam	<=2	S	Neg	29	S	1	0	0	0	Not Tested
07-122	K. pneumoniae	Tobramycin	<=2	S	Neg	24	S	1	0	0	0	Not Tested
07-122	K. pneumoniae	Trimethoprim/Sulfamethoxazole	<=2	S	Neg	25	S	1	0	0	0	Not Tested
07-123	P. aeruginosa	Aztreonam	<=4	S		29	S	1	0	0	0	Not Tested
07-123	P. aeruginosa	Cefepime	<=2	S		>=30	S	1	0	0	0	Not Tested
07-123	P. aeruginosa	Ceftazidime	<=4	S		29	S	1	0	0	0	Not Tested
07-123	P. aeruginosa	Ceftolozane/Tazobactam	<=2	S		>=30	S	1	0	0	0	Not Tested
07-123	P. aeruginosa	Ciprofloxacin	<=0.25	S		>=30	S	1	0	0	0	Not Tested
07-123	P. aeruginosa	Imipenem	<=1	S		26	S	1	0	0	0	Not Tested
07-123	P. aeruginosa	Meropenem	<=0.25	S		>=30	S	1	0	0	0	Not Tested
07-123	P. aeruginosa	Piperacillin/Tazobactam	<=2	S		>=30	S	1	0	0	0	Not Tested
07-123	P. aeruginosa	Tobramycin	<=2	S		25	S	1	0	0	0	Not Tested
07-124	S. marcescens	Amikacin	<=4	S		25	S	1	0	0	0	Not Tested
07-124	S. marcescens	Aztreonam	<=4	S		>=30	S	1	0	0	0	Not Tested
07-124	S. marcescens	Cefepime	<=2	S		29	S	1	0	0	0	Not Tested
07-124	S. marcescens	Cefotaxime	2	I		28	S	0	0	0	1	Not Tested
07-124	S. marcescens	Ceftazidime	<=4	S		26	S	1	0	0	0	Not Tested
07-124	S. marcescens	Ceftolozane/Tazobactam	<=2	S		25	S	1	0	0	0	Not Tested
07-124	S. marcescens	Ciprofloxacin	<=0.25	S		>=30	S	1	0	0	0	Not Tested
07-124	S. marcescens	Ertapenem	<=0.25	S		>=30	S	1	0	0	0	Not Tested
07-124	S. marcescens	Gentamicin	<=2	S		24	S	1	0	0	0	Not Tested
07-124	S. marcescens	Imipenem	<=1	S		27	S	1	0	0	0	Not Tested
07-124	S. marcescens	Levofloxacin	<=0.5	S		28	S	1	0	0	0	Not Tested
07-124	S. marcescens	Meropenem	<=0.25	S		29	S	1	0	0	0	Not Tested
07-124	S. marcescens	Meropenem/Vaborbactam	<=1	S		27	S	1	0	0	0	Not Tested
07-124	S. marcescens	Piperacillin/Tazobactam	<=2	S		27	S	1	0	0	0	Not Tested
07-124	S. marcescens	Tobramycin	<=2	S		21	S	1	0	0	0	Not Tested
07-124	S. marcescens	Trimethoprim/Sulfamethoxazole	<=2	S		13	I	0	0	0	1	Not Tested
07-125	K. pneumoniae	Amikacin	<=4	S	Neg	24	S	1	0	0	0	Not Tested
07-125	K. pneumoniae	Amoxicillin/Clavulanate	<=8	S	Neg	23	S	1	0	0	0	Not Tested
07-125	K. pneumoniae	Ampicillin/Sulbactam	8	S	Neg	16	S	1	0	0	0	Not Tested
07-125	K. pneumoniae	Aztreonam	<=4	S	Neg	>=30	S	1	0	0	0	Not Tested
07-125	K. pneumoniae	Cefepime	<=2	S	Neg	>=30	S	1	0	0	0	Not Tested
07-125	K. pneumoniae	Cefotaxime	<=1	S	Neg	>=30	S	1	0	0	0	Not Tested
07-125	K. pneumoniae	Ceftazidime	<=4	S	Neg	29	S	1	0	0	0	Not Tested
07-125	K. pneumoniae	Ceftazidime/Avibactam	<=2	S	Neg	>=30	S	1	0	0	0	Not Tested
07-125	K. pneumoniae	Ceftolozane/Tazobactam	<=2	S	Neg	27	S	1	0	0	0	Not Tested
07-125	K. pneumoniae	Ceftriaxone	<=0.5	S	Neg	>=30	S	1	0	0	0	Not Tested
07-125	K. pneumoniae	Ciprofloxacin	<=0.25	S	Neg	29	S	1	0	0	0	Not Tested
07-125	K. pneumoniae	Ertapenem	<=0.25	S	Neg	>=30	S	1	0	0	0	Not Tested
07-125	K. pneumoniae	Gentamicin	<=2	S	Neg	20	S	1	0	0	0	Not Tested
07-125	K. pneumoniae	Imipenem	<=1	S	Neg	>=30	S	1	0	0	0	Not Tested
07-125	K. pneumoniae	Levofloxacin	<=0.5	S	Neg	>=30	S	1	0	0	0	Not Tested
07-125	K. pneumoniae	Meropenem	<=0.25	S	Neg	29	S	1	0	0	0	Not Tested
07-125	K. pneumoniae	Meropenem/Vaborbactam	<=1	S	Neg	29	S	1	0	0	0	Not Tested
07-125	K. pneumoniae	Piperacillin/Tazobactam	<=2	S	Neg	26	S	1	0	0	0	Not Tested
07-125	K. pneumoniae	Tobramycin	<=2	S	Neg	22	S	1	0	0	0	Not Tested
07-125	K. pneumoniae	Trimethoprim/Sulfamethoxazole	<=2	S	Neg	29	S	1	0	0	0	Not Tested
07-126	K. pneumoniae	Amikacin	<=4	S	Neg	24	S	1	0	0	0	Not Tested
07-126	K. pneumoniae	Amoxicillin/Clavulanate	<=8	S	Neg	25	S	1	0	0	0	Not Tested
07-126	K. pneumoniae	Ampicillin/Sulbactam	8	S	Neg	16	S	1	0	0	0	Not Tested
07-126	K. pneumoniae	Aztreonam	<=4	S	Neg	>=30	S	1	0	0	0	Not Tested
07-126	K. pneumoniae	Cefepime	<=2	S	Neg	>=30	S	1	0	0	0	Not Tested
07-126	K. pneumoniae	Cefotaxime	<=1	S	Neg	>=30	S	1	0	0	0	Not Tested
07-126	K. pneumoniae	Ceftazidime	<=4	S	Neg	28	S	1	0	0	0	Not Tested
07-126	K. pneumoniae	Ceftazidime/Avibactam	<=2	S	Neg	>=30	S	1	0	0	0	Not Tested
07-126	K. pneumoniae	Ceftolozane/Tazobactam	<=2	S	Neg	26	S	1	0	0	0	Not Tested
07-126	K. pneumoniae	Ceftriaxone	<=0.5	S	Neg	29	S	1	0	0	0	Not Tested
07-126	K. pneumoniae	Ciprofloxacin	<=0.25	S	Neg	>=30	S	1	0	0	0	Not Tested
07-126	K. pneumoniae	Ertapenem	<=0.25	S	Neg	>=30	S	1	0	0	0	Not Tested
07-126	K. pneumoniae	Gentamicin	<=2	S	Neg	21	S	1	0	0	0	Not Tested
07-126	K. pneumoniae	Imipenem	<=1	S	Neg	>=30	S	1	0	0	0	Not Tested
07-126	K. pneumoniae	Levofloxacin	<=0.5	S	Neg	>=30	S	1	0	0	0	Not Tested
07-126	K. pneumoniae	Meropenem	<=0.25	S	Neg	28	S	1	0	0	0	Not Tested
07-126	K. pneumoniae	Meropenem/Vaborbactam	<=1	S	Neg	>=30	S	1	0	0	0	Not Tested
07-126	K. pneumoniae	Piperacillin/Tazobactam	<=2	S	Neg	25	S	1	0	0	0	Not Tested
07-126	K. pneumoniae	Tobramycin	<=2	S	Neg	22	S	1	0	0	0	Not Tested
07-126	K. pneumoniae	Trimethoprim/Sulfamethoxazole	<=2	S	Neg	16	S	1	0	0	0	Not Tested
07-128	P. aeruginosa	Aztreonam	<=4	S		25	S	1	0	0	0	Not Tested
07-128	P. aeruginosa	Cefepime	8	S		23	S	1	0	0	0	Not Tested
07-128	P. aeruginosa	Ceftazidime	8	S		22	S	1	0	0	0	Not Tested
07-128	P. aeruginosa	Ceftolozane/Tazobactam	<=2	S		>=30	S	1	0	0	0	Not Tested
07-128	P. aeruginosa	Ciprofloxacin	>2	R		26	S	0	0	1	0	Tested, Not Resolved
07-128	P. aeruginosa	Imipenem	<=1	S		>=30	S	1	0	0	0	Not Tested
07-128	P. aeruginosa	Meropenem	0.5	S		>=30	S	1	0	0	0	Not Tested
07-128	P. aeruginosa	Piperacillin/Tazobactam	8	S		24	S	1	0	0	0	Not Tested
07-128	P. aeruginosa	Tobramycin	<=2	S		>=30	S	1	0	0	0	Not Tested
07-129	K. pneumoniae	Amikacin	<=4	S	Neg	23	S	1	0	0	0	Not Tested
07-129	K. pneumoniae	Amoxicillin/Clavulanate	<=8	S	Neg	24	S	1	0	0	0	Not Tested
07-129	K. pneumoniae	Ampicillin/Sulbactam	<=4	S	Neg	19	S	1	0	0	0	Not Tested
07-129	K. pneumoniae	Aztreonam	<=4	S	Neg	>=30	S	1	0	0	0	Not Tested
07-129	K. pneumoniae	Cefepime	<=2	S	Neg	>=30	S	1	0	0	0	Not Tested
07-129	K. pneumoniae	Cefotaxime	<=1	S	Neg	>=30	S	1	0	0	0	Not Tested
07-129	K. pneumoniae	Ceftazidime	<=4	S	Neg	29	S	1	0	0	0	Not Tested
07-129	K. pneumoniae	Ceftazidime/Avibactam	<=2	S	Neg	>=30	S	1	0	0	0	Not Tested
07-129	K. pneumoniae	Ceftolozane/Tazobactam	<=2	S	Neg	27	S	1	0	0	0	Not Tested
07-129	K. pneumoniae	Ceftriaxone	<=0.5	S	Neg	>=30	S	1	0	0	0	Not Tested
07-129	K. pneumoniae	Ciprofloxacin	<=0.25	S	Neg	29	S	1	0	0	0	Not Tested
07-129	K. pneumoniae	Ertapenem	<=0.25	S	Neg	>=30	S	1	0	0	0	Not Tested
07-129	K. pneumoniae	Gentamicin	<=2	S	Neg	22	S	1	0	0	0	Not Tested
07-129	K. pneumoniae	Imipenem	<=1	S	Neg	>=30	S	1	0	0	0	Not Tested
07-129	K. pneumoniae	Levofloxacin	<=0.5	S	Neg	29	S	1	0	0	0	Not Tested
07-129	K. pneumoniae	Meropenem	<=0.25	S	Neg	>=30	S	1	0	0	0	Not Tested
07-129	K. pneumoniae	Meropenem/Vaborbactam	<=1	S	Neg	>=30	S	1	0	0	0	Not Tested
07-129	K. pneumoniae	Piperacillin/Tazobactam	<=2	S	Neg	25	S	1	0	0	0	Not Tested
07-129	K. pneumoniae	Tobramycin	<=2	S	Neg	22	S	1	0	0	0	Not Tested
07-129	K. pneumoniae	Trimethoprim/Sulfamethoxazole	<=2	S	Neg	25	S	1	0	0	0	Not Tested
07-130	K. pneumoniae	Amikacin	<=4	S	Neg	23	S	1	0	0	0	Not Tested
07-130	K. pneumoniae	Amoxicillin/Clavulanate	<=8	S	Neg	23	S	1	0	0	0	Not Tested
07-130	K. pneumoniae	Ampicillin/Sulbactam	8	S	Neg	19	S	1	0	0	0	Not Tested
07-130	K. pneumoniae	Aztreonam	<=4	S	Neg	>=30	S	1	0	0	0	Not Tested
07-130	K. pneumoniae	Cefepime	<=2	S	Neg	>=30	S	1	0	0	0	Not Tested
07-130	K. pneumoniae	Cefotaxime	<=1	S	Neg	>=30	S	1	0	0	0	Not Tested
07-130	K. pneumoniae	Ceftazidime	<=4	S	Neg	28	S	1	0	0	0	Not Tested
07-130	K. pneumoniae	Ceftazidime/Avibactam	<=2	S	Neg	>=30	S	1	0	0	0	Not Tested
07-130	K. pneumoniae	Ceftolozane/Tazobactam	<=2	S	Neg	27	S	1	0	0	0	Not Tested
07-130	K. pneumoniae	Ceftriaxone	<=0.5	S	Neg	29	S	1	0	0	0	Not Tested
07-130	K. pneumoniae	Ciprofloxacin	<=0.25	S	Neg	>=30	S	1	0	0	0	Not Tested
07-130	K. pneumoniae	Ertapenem	<=0.25	S	Neg	>=30	S	1	0	0	0	Not Tested
07-130	K. pneumoniae	Gentamicin	<=2	S	Neg	23	S	1	0	0	0	Not Tested
07-130	K. pneumoniae	Imipenem	<=1	S	Neg	>=30	S	1	0	0	0	Not Tested
07-130	K. pneumoniae	Levofloxacin	<=0.5	S	Neg	>=30	S	1	0	0	0	Not Tested
07-130	K. pneumoniae	Meropenem	<=0.25	S	Neg	29	S	1	0	0	0	Not Tested
07-130	K. pneumoniae	Meropenem/Vaborbactam	<=1	S	Neg	28	S	1	0	0	0	Not Tested
07-130	K. pneumoniae	Piperacillin/Tazobactam	<=2	S	Neg	25	S	1	0	0	0	Not Tested
07-130	K. pneumoniae	Tobramycin	<=2	S	Neg	22	S	1	0	0	0	Not Tested
07-130	K. pneumoniae	Trimethoprim/Sulfamethoxazole	<=2	S	Neg	21	S	1	0	0	0	Not Tested
07-134	K. aerogenes	Amikacin	<=4	S		25	S	1	0	0	0	Not Tested
07-134	K. aerogenes	Aztreonam	<=4	S		>=30	S	1	0	0	0	Not Tested
07-134	K. aerogenes	Cefepime	<=2	S		>=30	S	1	0	0	0	Not Tested
07-134	K. aerogenes	Cefotaxime	<=1	S		>=30	S	1	0	0	0	Not Tested
07-134	K. aerogenes	Ceftazidime	<=4	S		27	S	1	0	0	0	Not Tested
07-134	K. aerogenes	Ceftazidime/Avibactam	<=2	S		>=30	S	1	0	0	0	Not Tested
07-134	K. aerogenes	Ceftolozane/Tazobactam	<=2	S		28	S	1	0	0	0	Not Tested
07-134	K. aerogenes	Ceftriaxone	<=0.5	S		28	S	1	0	0	0	Not Tested
07-134	K. aerogenes	Ciprofloxacin	<=0.25	S		29	S	1	0	0	0	Not Tested
07-134	K. aerogenes	Ertapenem	<=0.25	S		>=30	S	1	0	0	0	Not Tested
07-134	K. aerogenes	Gentamicin	<=2	S		21	S	1	0	0	0	Not Tested
07-134	K. aerogenes	Imipenem	<=1	S		29	S	1	0	0	0	Not Tested
07-134	K. aerogenes	Levofloxacin	<=0.5	S		>=30	S	1	0	0	0	Not Tested
07-134	K. aerogenes	Meropenem	<=0.25	S		>=30	S	1	0	0	0	Not Tested
07-134	K. aerogenes	Meropenem/Vaborbactam	<=1	S		28	S	1	0	0	0	Not Tested
07-134	K. aerogenes	Piperacillin/Tazobactam	<=2	S		25	S	1	0	0	0	Not Tested
07-134	K. aerogenes	Tobramycin	<=2	S		24	S	1	0	0	0	Not Tested
07-134	K. aerogenes	Trimethoprim/Sulfamethoxazole	<=2	S		22	S	1	0	0	0	Not Tested
07-135	E. coli	Amikacin	<=4	S	Neg	22	S	1	0	0	0	Not Tested
07-135	E. coli	Amoxicillin/Clavulanate	<=8	S	Neg	22	S	1	0	0	0	Not Tested
07-135	E. coli	Ampicillin/Sulbactam	<=4	S	Neg	21	S	1	0	0	0	Not Tested
07-135	E. coli	Aztreonam	<=4	S	Neg	>=30	S	1	0	0	0	Not Tested
07-135	E. coli	Cefepime	<=2	S	Neg	>=30	S	1	0	0	0	Not Tested
07-135	E. coli	Cefotaxime	<=1	S	Neg	>=30	S	1	0	0	0	Not Tested
07-135	E. coli	Ceftazidime	<=4	S	Neg	28	S	1	0	0	0	Not Tested
07-135	E. coli	Ceftazidime/Avibactam	<=2	S	Neg	>=30	S	1	0	0	0	Not Tested
07-135	E. coli	Ceftolozane/Tazobactam	<=2	S	Neg	28	S	1	0	0	0	Not Tested
07-135	E. coli	Ceftriaxone	<=0.5	S	Neg	>=30	S	1	0	0	0	Not Tested
07-135	E. coli	Ciprofloxacin	<=0.25	S	Neg	29	S	1	0	0	0	Not Tested
07-135	E. coli	Ertapenem	<=0.25	S	Neg	>=30	S	1	0	0	0	Not Tested
07-135	E. coli	Gentamicin	<=2	S	Neg	21	S	1	0	0	0	Not Tested
07-135	E. coli	Imipenem	<=1	S	Neg	>=30	S	1	0	0	0	Not Tested
07-135	E. coli	Levofloxacin	<=0.5	S	Neg	>=30	S	1	0	0	0	Not Tested
07-135	E. coli	Meropenem	<=0.25	S	Neg	>=30	S	1	0	0	0	Not Tested
07-135	E. coli	Meropenem/Vaborbactam	<=1	S	Neg	>=30	S	1	0	0	0	Not Tested
07-135	E. coli	Piperacillin/Tazobactam	<=2	S	Neg	27	S	1	0	0	0	Not Tested
07-135	E. coli	Tobramycin	<=2	S	Neg	21	S	1	0	0	0	Not Tested
07-135	E. coli	Trimethoprim/Sulfamethoxazole	<=2	S	Neg	25	S	1	0	0	0	Not Tested
07-136	K. pneumoniae	Amikacin	<=4	S	Pos	20	S	1	0	0	0	Not Tested
07-136	K. pneumoniae	Amoxicillin/Clavulanate	16	I	Pos	13	R	0	0	0	1	Yes (in favor of REVEAL)
07-136	K. pneumoniae	Ampicillin/Sulbactam	>16	R	Pos	8	R	1	0	0	0	Not Tested
07-136	K. pneumoniae	Aztreonam	>16	R	Pos	13	R	1	0	0	0	Not Tested
07-136	K. pneumoniae	Cefepime	>16	R	Pos	15	R	1	0	0	0	Not Tested
07-136	K. pneumoniae	Cefotaxime	>32	R	Pos	6	R	1	0	0	0	Not Tested
07-136	K. pneumoniae	Ceftazidime	>16	R	Pos	15	R	1	0	0	0	Not Tested
07-136	K. pneumoniae	Ceftazidime/Avibactam	<=2	S	Pos	>=30	S	1	0	0	0	Not Tested
07-136	K. pneumoniae	Ceftolozane/Tazobactam	<=2	S	Pos	25	S	1	0	0	0	Not Tested
07-136	K. pneumoniae	Ceftriaxone	>4	R	Pos	8	R	1	0	0	0	Not Tested
07-136	K. pneumoniae	Ciprofloxacin	>2	R	Pos	6	R	1	0	0	0	Not Tested
07-136	K. pneumoniae	Ertapenem	<=0.25	S	Pos	>=30	S	1	0	0	0	Not Tested
07-136	K. pneumoniae	Gentamicin	>8	R	Pos	8	R	1	0	0	0	Not Tested
07-136	K. pneumoniae	Imipenem	<=1	S	Pos	>=30	S	1	0	0	0	Not Tested
07-136	K. pneumoniae	Levofloxacin	>4	R	Pos	7	R	1	0	0	0	Not Tested
07-136	K. pneumoniae	Meropenem	<=0.25	S	Pos	28	S	1	0	0	0	Not Tested
07-136	K. pneumoniae	Meropenem/Vaborbactam	<=1	S	Pos	>=30	S	1	0	0	0	Not Tested
07-136	K. pneumoniae	Piperacillin/Tazobactam	8	S	Pos	20	R	0	1	0	0	Yes (in favor of REVEAL)
07-136	K. pneumoniae	Tobramycin	>8	R	Pos	10	R	1	0	0	0	Not Tested
07-136	K. pneumoniae	Trimethoprim/Sulfamethoxazole	>4	R	Pos	6	R	1	0	0	0	Not Tested
07-137	E. coli	Amikacin	<=4	S	Neg	22	S	1	0	0	0	Not Tested
07-137	E. coli	Amoxicillin/Clavulanate	<=8	S	Neg	21	S	1	0	0	0	Not Tested
07-137	E. coli	Ampicillin/Sulbactam	<=4	S	Neg	22	S	1	0	0	0	Not Tested
07-137	E. coli	Aztreonam	<=4	S	Neg	29	S	1	0	0	0	Not Tested
07-137	E. coli	Cefepime	<=2	S	Neg	>=30	S	1	0	0	0	Not Tested
07-137	E. coli	Cefotaxime	<=1	S	Neg	>=30	S	1	0	0	0	Not Tested
07-137	E. coli	Ceftazidime	<=4	S	Neg	29	S	1	0	0	0	Not Tested
07-137	E. coli	Ceftazidime/Avibactam	<=2	S	Neg	>=30	S	1	0	0	0	Not Tested
07-137	E. coli	Ceftolozane/Tazobactam	<=2	S	Neg	29	S	1	0	0	0	Not Tested
07-137	E. coli	Ceftriaxone	<=0.5	S	Neg	>=30	S	1	0	0	0	Not Tested
07-137	E. coli	Ciprofloxacin	<=0.25	S	Neg	>=30	S	1	0	0	0	Not Tested
07-137	E. coli	Ertapenem	<=0.25	S	Neg	>=30	S	1	0	0	0	Not Tested
07-137	E. coli	Gentamicin	<=2	S	Neg	23	S	1	0	0	0	Not Tested
07-137	E. coli	Imipenem	<=1	S	Neg	>=30	S	1	0	0	0	Not Tested
07-137	E. coli	Levofloxacin	<=0.5	S	Neg	>=30	S	1	0	0	0	Not Tested
07-137	E. coli	Meropenem	<=0.25	S	Neg	>=30	S	1	0	0	0	Not Tested
07-137	E. coli	Meropenem/Vaborbactam	<=1	S	Neg	>=30	S	1	0	0	0	Not Tested
07-137	E. coli	Piperacillin/Tazobactam	<=2	S	Neg	29	S	1	0	0	0	Not Tested
07-137	E. coli	Tobramycin	<=2	S	Neg	22	S	1	0	0	0	Not Tested
07-137	E. coli	Trimethoprim/Sulfamethoxazole	<=2	S	Neg	>=30	S	1	0	0	0	Not Tested
07-138	E. coli	Amikacin	<=4	S	E	23	S	1	0	0	0	Not Tested
07-138	E. coli	Amoxicillin/Clavulanate	16	I	E	14	I	1	0	0	0	Not Tested
07-138	E. coli	Ampicillin/Sulbactam	>16	R	E	6	R	1	0	0	0	Not Tested
07-138	E. coli	Aztreonam	<=4	S	E	>=30	S	1	0	0	0	Not Tested
07-138	E. coli	Cefepime	<=2	S	E	>=30	S	1	0	0	0	Not Tested
07-138	E. coli	Cefotaxime	<=1	S	E	>=30	S	1	0	0	0	Not Tested
07-138	E. coli	Ceftazidime	<=4	S	E	29	S	1	0	0	0	Not Tested
07-138	E. coli	Ceftazidime/Avibactam	<=2	S	E	>=30	S	1	0	0	0	Not Tested
07-138	E. coli	Ceftolozane/Tazobactam	<=2	S	E	>=30	S	1	0	0	0	Not Tested
07-138	E. coli	Ceftriaxone	<=0.5	S	E	>=30	S	1	0	0	0	Not Tested
07-138	E. coli	Ciprofloxacin	<=0.25	S	E	27	S	1	0	0	0	Not Tested
07-138	E. coli	Ertapenem	<=0.25	S	E	>=30	S	1	0	0	0	Not Tested
07-138	E. coli	Imipenem	<=1	S	E	>=30	S	1	0	0	0	Not Tested
07-138	E. coli	Levofloxacin	<=0.5	S	E	28	S	1	0	0	0	Not Tested
07-138	E. coli	Meropenem	<=0.25	S	E	>=30	S	1	0	0	0	Not Tested
07-138	E. coli	Meropenem/Vaborbactam	<=1	S	E	>=30	S	1	0	0	0	Not Tested
07-138	E. coli	Piperacillin/Tazobactam	<=2	S	E	24	I	0	0	0	1	Yes (in favor of REVEAL)
07-138	E. coli	Tobramycin	4	S	E	14	I	0	0	0	1	Not Tested
07-139	K. pneumoniae	Amikacin	<=4	S	Neg	22	S	1	0	0	0	Not Tested
07-139	K. pneumoniae	Amoxicillin/Clavulanate	<=8	S	Neg	23	S	1	0	0	0	Not Tested
07-139	K. pneumoniae	Ampicillin/Sulbactam	8	S	Neg	15	S	1	0	0	0	Not Tested
07-139	K. pneumoniae	Aztreonam	<=4	S	Neg	>=30	S	1	0	0	0	Not Tested
07-139	K. pneumoniae	Cefepime	<=2	S	Neg	>=30	S	1	0	0	0	Not Tested
07-139	K. pneumoniae	Cefotaxime	<=1	S	Neg	>=30	S	1	0	0	0	Not Tested
07-139	K. pneumoniae	Ceftazidime	<=4	S	Neg	27	S	1	0	0	0	Not Tested
07-139	K. pneumoniae	Ceftazidime/Avibactam	<=2	S	Neg	29	S	1	0	0	0	Not Tested
07-139	K. pneumoniae	Ceftolozane/Tazobactam	<=2	S	Neg	26	S	1	0	0	0	Not Tested
07-139	K. pneumoniae	Ceftriaxone	<=0.5	S	Neg	29	S	1	0	0	0	Not Tested
07-139	K. pneumoniae	Ciprofloxacin	<=0.25	S	Neg	27	S	1	0	0	0	Not Tested
07-139	K. pneumoniae	Ertapenem	<=0.25	S	Neg	>=30	S	1	0	0	0	Not Tested
07-139	K. pneumoniae	Gentamicin	<=2	S	Neg	20	S	1	0	0	0	Not Tested
07-139	K. pneumoniae	Imipenem	<=1	S	Neg	>=30	S	1	0	0	0	Not Tested
07-139	K. pneumoniae	Levofloxacin	<=0.5	S	Neg	>=30	S	1	0	0	0	Not Tested
07-139	K. pneumoniae	Meropenem	<=0.25	S	Neg	29	S	1	0	0	0	Not Tested
07-139	K. pneumoniae	Meropenem/Vaborbactam	<=1	S	Neg	28	S	1	0	0	0	Not Tested
07-139	K. pneumoniae	Piperacillin/Tazobactam	<=2	S	Neg	23	I	0	0	0	1	Yes (in favor of REVEAL)
07-139	K. pneumoniae	Tobramycin	<=2	S	Neg	22	S	1	0	0	0	Not Tested
07-139	K. pneumoniae	Trimethoprim/Sulfamethoxazole	<=2	S	Neg	26	S	1	0	0	0	Not Tested
07-140	E. coli	Amikacin	<=4	S	Pos	21	S	1	0	0	0	Not Tested
07-140	E. coli	Amoxicillin/Clavulanate	<=8	S	Pos	17	I	0	0	0	1	Yes (in favor of REVEAL)
07-140	E. coli	Ampicillin/Sulbactam	8	S	Pos	10	R	0	1	0	0	Tested, Not Resolved
07-140	E. coli	Aztreonam	16	R	Pos	21	S	0	0	1	0	Yes (in favor of REVEAL)
07-140	E. coli	Cefepime	8	I	Pos	20	I	1	0	0	0	Not Tested
07-140	E. coli	Cefotaxime	>32	R	Pos	12	R	1	0	0	0	Not Tested
07-140	E. coli	Ceftazidime	<=4	S	Pos	19	I	0	0	0	1	Not Tested
07-140	E. coli	Ceftazidime/Avibactam	<=2	S	Pos	>=30	S	1	0	0	0	Not Tested
07-140	E. coli	Ceftolozane/Tazobactam	<=2	S	Pos	29	S	1	0	0	0	Not Tested
07-140	E. coli	Ceftriaxone	>4	R	Pos	11	R	1	0	0	0	Not Tested
07-140	E. coli	Ciprofloxacin	>2	R	Pos	6	R	1	0	0	0	Not Tested
07-140	E. coli	Ertapenem	<=0.25	S	Pos	>=30	S	1	0	0	0	Not Tested
07-140	E. coli	Gentamicin	<=2	S	Pos	22	S	1	0	0	0	Not Tested
07-140	E. coli	Imipenem	<=1	S	Pos	>=30	S	1	0	0	0	Not Tested
07-140	E. coli	Levofloxacin	>4	R	Pos	7	R	1	0	0	0	Not Tested
07-140	E. coli	Meropenem	<=0.25	S	Pos	>=30	S	1	0	0	0	Not Tested
07-140	E. coli	Meropenem/Vaborbactam	<=1	S	Pos	>=30	S	1	0	0	0	Not Tested
07-140	E. coli	Piperacillin/Tazobactam	<=2	S	Pos	23	I	0	0	0	1	Yes (in favor of REVEAL)
07-140	E. coli	Tobramycin	8	I	Pos	11	R	0	0	0	1	Not Tested
07-140	E. coli	Trimethoprim/Sulfamethoxazole	<=2	S	Pos	20	S	1	0	0	0	Not Tested
07-141	E. coli	Amikacin	<=4	S	Neg	23	S	1	0	0	0	Not Tested
07-141	E. coli	Amoxicillin/Clavulanate	<=8	S	Neg	23	S	1	0	0	0	Not Tested
07-141	E. coli	Ampicillin/Sulbactam	<=4	S	Neg	23	S	1	0	0	0	Not Tested
07-141	E. coli	Aztreonam	<=4	S	Neg	>=30	S	1	0	0	0	Not Tested
07-141	E. coli	Cefepime	<=2	S	Neg	>=30	S	1	0	0	0	Not Tested
07-141	E. coli	Cefotaxime	<=1	S	Neg	>=30	S	1	0	0	0	Not Tested
07-141	E. coli	Ceftazidime	<=4	S	Neg	29	S	1	0	0	0	Not Tested
07-141	E. coli	Ceftazidime/Avibactam	<=2	S	Neg	>=30	S	1	0	0	0	Not Tested
07-141	E. coli	Ceftolozane/Tazobactam	<=2	S	Neg	28	S	1	0	0	0	Not Tested
07-141	E. coli	Ceftriaxone	<=0.5	S	Neg	>=30	S	1	0	0	0	Not Tested
07-141	E. coli	Ciprofloxacin	<=0.25	S	Neg	>=30	S	1	0	0	0	Not Tested
07-141	E. coli	Ertapenem	<=0.25	S	Neg	>=30	S	1	0	0	0	Not Tested
07-141	E. coli	Gentamicin	<=2	S	Neg	23	S	1	0	0	0	Not Tested
07-141	E. coli	Imipenem	<=1	S	Neg	>=30	S	1	0	0	0	Not Tested
07-141	E. coli	Levofloxacin	<=0.5	S	Neg	>=30	S	1	0	0	0	Not Tested
07-141	E. coli	Meropenem	<=0.25	S	Neg	>=30	S	1	0	0	0	Not Tested
07-141	E. coli	Meropenem/Vaborbactam	<=1	S	Neg	>=30	S	1	0	0	0	Not Tested
07-141	E. coli	Piperacillin/Tazobactam	<=2	S	Neg	29	S	1	0	0	0	Not Tested
07-141	E. coli	Tobramycin	<=2	S	Neg	22	S	1	0	0	0	Not Tested
07-141	E. coli	Trimethoprim/Sulfamethoxazole	<=2	S	Neg	29	S	1	0	0	0	Not Tested
07-142	E. coli	Amikacin	<=4	S	Neg	21	S	1	0	0	0	Not Tested
07-142	E. coli	Amoxicillin/Clavulanate	<=8	S	Neg	15	I	0	0	0	1	Yes (in favor of REVEAL)
07-142	E. coli	Ampicillin/Sulbactam	16	I	Neg	15	S	0	0	0	1	Yes (in favor of REVEAL)
07-142	E. coli	Aztreonam	<=4	S	Neg	>=30	S	1	0	0	0	Not Tested
07-142	E. coli	Cefepime	<=2	S	Neg	>=30	S	1	0	0	0	Not Tested
07-142	E. coli	Cefotaxime	<=1	S	Neg	>=30	S	1	0	0	0	Not Tested
07-142	E. coli	Ceftazidime	<=4	S	Neg	29	S	1	0	0	0	Not Tested
07-142	E. coli	Ceftazidime/Avibactam	<=2	S	Neg	29	S	1	0	0	0	Not Tested
07-142	E. coli	Ceftolozane/Tazobactam	<=2	S	Neg	26	S	1	0	0	0	Not Tested
07-142	E. coli	Ceftriaxone	<=0.5	S	Neg	>=30	S	1	0	0	0	Not Tested
07-142	E. coli	Ciprofloxacin	>2	R	Neg	6	R	1	0	0	0	Not Tested
07-142	E. coli	Ertapenem	<=0.25	S	Neg	>=30	S	1	0	0	0	Not Tested
07-142	E. coli	Gentamicin	>8	R	Neg	6	R	1	0	0	0	Not Tested
07-142	E. coli	Imipenem	<=1	S	Neg	29	S	1	0	0	0	Not Tested
07-142	E. coli	Levofloxacin	>4	R	Neg	6	R	1	0	0	0	Not Tested
07-142	E. coli	Meropenem	<=0.25	S	Neg	>=30	S	1	0	0	0	Not Tested
07-142	E. coli	Meropenem/Vaborbactam	<=1	S	Neg	>=30	S	1	0	0	0	Not Tested
07-142	E. coli	Piperacillin/Tazobactam	<=2	S	Neg	26	S	1	0	0	0	Not Tested
07-142	E. coli	Tobramycin	4	S	Neg	14	I	0	0	0	1	Not Tested
07-142	E. coli	Trimethoprim/Sulfamethoxazole	<=2	S	Neg	24	S	1	0	0	0	Not Tested
07-143	P. mirabilis	Amikacin	<=4	S	Neg	23	S	1	0	0	0	Not Tested
07-143	P. mirabilis	Amoxicillin/Clavulanate	<=8	S	Neg	28	S	1	0	0	0	Not Tested
07-143	P. mirabilis	Ampicillin/Sulbactam	<=4	S	Neg	27	S	1	0	0	0	Not Tested
07-143	P. mirabilis	Aztreonam	<=4	S	Neg	>=30	S	1	0	0	0	Not Tested
07-143	P. mirabilis	Cefepime	<=2	S	Neg	29	S	1	0	0	0	Not Tested
07-143	P. mirabilis	Cefotaxime	<=1	S	Neg	>=30	S	1	0	0	0	Not Tested
07-143	P. mirabilis	Ceftazidime	<=4	S	Neg	27	S	1	0	0	0	Not Tested
07-143	P. mirabilis	Ceftazidime/Avibactam	<=2	S	Neg	>=30	S	1	0	0	0	Not Tested
07-143	P. mirabilis	Ceftolozane/Tazobactam	<=2	S	Neg	27	S	1	0	0	0	Not Tested
07-143	P. mirabilis	Ceftriaxone	<=0.5	S	Neg	>=30	S	1	0	0	0	Not Tested
07-143	P. mirabilis	Ciprofloxacin	<=0.25	S	Neg	>=30	S	1	0	0	0	Not Tested
07-143	P. mirabilis	Ertapenem	<=0.25	S	Neg	>=30	S	1	0	0	0	Not Tested
07-143	P. mirabilis	Gentamicin	<=2	S	Neg	21	S	1	0	0	0	Not Tested
07-143	P. mirabilis	Imipenem	2	I	Neg	8	R	0	0	0	1	Not Tested
07-143	P. mirabilis	Levofloxacin	<=0.5	S	Neg	>=30	S	1	0	0	0	Not Tested
07-143	P. mirabilis	Meropenem	<=0.25	S	Neg	28	S	1	0	0	0	Not Tested
07-143	P. mirabilis	Meropenem/Vaborbactam	<=1	S	Neg	>=30	S	1	0	0	0	Not Tested
07-143	P. mirabilis	Piperacillin/Tazobactam	<=2	S	Neg	>=30	S	1	0	0	0	Not Tested
07-143	P. mirabilis	Tobramycin	<=2	S	Neg	23	S	1	0	0	0	Not Tested
07-143	P. mirabilis	Trimethoprim/Sulfamethoxazole	<=2	S	Neg	26	S	1	0	0	0	Not Tested
07-144	C. koseri	Amikacin	<=4	S		26	S	1	0	0	0	Not Tested
07-144	C. koseri	Amoxicillin/Clavulanate	<=8	S		25	S	1	0	0	0	Not Tested
07-144	C. koseri	Ampicillin/Sulbactam	<=4	S		21	S	1	0	0	0	Not Tested
07-144	C. koseri	Aztreonam	<=4	S		>=30	S	1	0	0	0	Not Tested
07-144	C. koseri	Cefepime	<=2	S		>=30	S	1	0	0	0	Not Tested
07-144	C. koseri	Cefotaxime	<=1	S		>=30	S	1	0	0	0	Not Tested
07-144	C. koseri	Ceftazidime	<=4	S		27	S	1	0	0	0	Not Tested
07-144	C. koseri	Ceftazidime/Avibactam	<=2	S		>=30	S	1	0	0	0	Not Tested
07-144	C. koseri	Ceftolozane/Tazobactam	<=2	S		27	S	1	0	0	0	Not Tested
07-144	C. koseri	Ciprofloxacin	<=0.25	S		>=30	S	1	0	0	0	Not Tested
07-144	C. koseri	Ertapenem	<=0.25	S		>=30	S	1	0	0	0	Not Tested
07-144	C. koseri	Gentamicin	<=2	S		23	S	1	0	0	0	Not Tested
07-144	C. koseri	Imipenem	<=1	S		>=30	S	1	0	0	0	Not Tested
07-144	C. koseri	Levofloxacin	<=0.5	S		>=30	S	1	0	0	0	Not Tested
07-144	C. koseri	Meropenem	<=0.25	S		>=30	S	1	0	0	0	Not Tested
07-144	C. koseri	Meropenem/Vaborbactam	<=1	S		>=30	S	1	0	0	0	Not Tested
07-144	C. koseri	Piperacillin/Tazobactam	<=2	S		>=30	S	1	0	0	0	Not Tested
07-144	C. koseri	Tobramycin	<=2	S		24	S	1	0	0	0	Not Tested
07-144	C. koseri	Trimethoprim/Sulfamethoxazole	<=2	S		28	S	1	0	0	0	Not Tested
07-146	K. oxytoca	Amikacin	<=4	S	Pos	20	S	1	0	0	0	Not Tested
07-146	K. oxytoca	Amoxicillin/Clavulanate	>16	R	Pos	11	R	1	0	0	0	Not Tested
07-146	K. oxytoca	Ampicillin/Sulbactam	>16	R	Pos	6	R	1	0	0	0	Not Tested
07-146	K. oxytoca	Aztreonam	>16	R	Pos	6	R	1	0	0	0	Not Tested
07-146	K. oxytoca	Cefepime	>16	R	Pos	6	R	1	0	0	0	Not Tested
07-146	K. oxytoca	Cefotaxime	>32	R	Pos	6	R	1	0	0	0	Not Tested
07-146	K. oxytoca	Ceftazidime	>16	R	Pos	9	R	1	0	0	0	Not Tested
07-146	K. oxytoca	Ceftazidime/Avibactam	<=2	S	Pos	23	S	1	0	0	0	Not Tested
07-146	K. oxytoca	Ceftolozane/Tazobactam	>8	R	Pos	8	R	1	0	0	0	Not Tested
07-146	K. oxytoca	Ceftriaxone	>4	R	Pos	6	R	1	0	0	0	Not Tested
07-146	K. oxytoca	Ciprofloxacin	>2	R	Pos	6	R	1	0	0	0	Not Tested
07-146	K. oxytoca	Ertapenem	>1	R	Pos	9	R	1	0	0	0	Not Tested
07-146	K. oxytoca	Gentamicin	>8	R	Pos	6	R	1	0	0	0	Not Tested
07-146	K. oxytoca	Imipenem	4	R	Pos	22	I	0	0	0	1	Not Tested
07-146	K. oxytoca	Levofloxacin	>4	R	Pos	6	R	1	0	0	0	Not Tested
07-146	K. oxytoca	Meropenem	8	R	Pos	17	R	1	0	0	0	Not Tested
07-146	K. oxytoca	Meropenem/Vaborbactam	4	S	Pos	20	S	1	0	0	0	Not Tested
07-146	K. oxytoca	Piperacillin/Tazobactam	>64	R	Pos	12	R	1	0	0	0	Not Tested
07-146	K. oxytoca	Tobramycin	>8	R	Pos	8	R	1	0	0	0	Not Tested
07-146	K. oxytoca	Trimethoprim/Sulfamethoxazole	>4	R	Pos	6	R	1	0	0	0	Not Tested
07-148	K. pneumoniae	Amikacin	<=4	S	Neg	24	S	1	0	0	0	Not Tested
07-148	K. pneumoniae	Amoxicillin/Clavulanate	<=8	S	Neg	23	S	1	0	0	0	Not Tested
07-148	K. pneumoniae	Ampicillin/Sulbactam	8	S	Neg	17	S	1	0	0	0	Not Tested
07-148	K. pneumoniae	Aztreonam	<=4	S	Neg	>=30	S	1	0	0	0	Not Tested
07-148	K. pneumoniae	Cefepime	<=2	S	Neg	>=30	S	1	0	0	0	Not Tested
07-148	K. pneumoniae	Cefotaxime	<=1	S	Neg	>=30	S	1	0	0	0	Not Tested
07-148	K. pneumoniae	Ceftazidime	<=4	S	Neg	28	S	1	0	0	0	Not Tested
07-148	K. pneumoniae	Ceftazidime/Avibactam	<=2	S	Neg	29	S	1	0	0	0	Not Tested
07-148	K. pneumoniae	Ceftolozane/Tazobactam	<=2	S	Neg	28	S	1	0	0	0	Not Tested
07-148	K. pneumoniae	Ceftriaxone	<=0.5	S	Neg	29	S	1	0	0	0	Not Tested
07-148	K. pneumoniae	Ciprofloxacin	<=0.25	S	Neg	29	S	1	0	0	0	Not Tested
07-148	K. pneumoniae	Ertapenem	<=0.25	S	Neg	>=30	S	1	0	0	0	Not Tested
07-148	K. pneumoniae	Gentamicin	<=2	S	Neg	22	S	1	0	0	0	Not Tested
07-148	K. pneumoniae	Imipenem	<=1	S	Neg	>=30	S	1	0	0	0	Not Tested
07-148	K. pneumoniae	Levofloxacin	<=0.5	S	Neg	29	S	1	0	0	0	Not Tested
07-148	K. pneumoniae	Meropenem	<=0.25	S	Neg	27	S	1	0	0	0	Not Tested
07-148	K. pneumoniae	Meropenem/Vaborbactam	<=1	S	Neg	21	S	1	0	0	0	Not Tested
07-148	K. pneumoniae	Piperacillin/Tazobactam	<=2	S	Neg	25	S	1	0	0	0	Not Tested
07-148	K. pneumoniae	Tobramycin	<=2	S	Neg	24	S	1	0	0	0	Not Tested
07-148	K. pneumoniae	Trimethoprim/Sulfamethoxazole	<=2	S	Neg	23	S	1	0	0	0	Not Tested
07-150	E. cloacae complex	Amikacin	<=4	S		20	S	1	0	0	0	Not Tested
07-150	E. cloacae complex	Aztreonam	>16	R		9	R	1	0	0	0	Not Tested
07-150	E. cloacae complex	Cefepime	8	I		19	I	1	0	0	0	Not Tested
07-150	E. cloacae complex	Cefotaxime	>32	R		6	R	1	0	0	0	Not Tested
07-150	E. cloacae complex	Ceftazidime	>16	R		6	R	1	0	0	0	Not Tested
07-150	E. cloacae complex	Ceftazidime/Avibactam	<=2	S		24	S	1	0	0	0	Not Tested
07-150	E. cloacae complex	Ceftolozane/Tazobactam	>8	R		10	R	1	0	0	0	Not Tested
07-150	E. cloacae complex	Ceftriaxone	>4	R		6	R	1	0	0	0	Not Tested
07-150	E. cloacae complex	Ciprofloxacin	>2	R		6	R	1	0	0	0	Not Tested
07-150	E. cloacae complex	Ertapenem	>1	R		11	R	1	0	0	0	Not Tested
07-150	E. cloacae complex	Gentamicin	8	I		12	R	0	0	0	1	Not Tested
07-150	E. cloacae complex	Imipenem	<=1	S		26	S	1	0	0	0	Not Tested
07-150	E. cloacae complex	Levofloxacin	4	R		10	R	1	0	0	0	Not Tested
07-150	E. cloacae complex	Meropenem	<=0.25	S		25	S	1	0	0	0	Not Tested
07-150	E. cloacae complex	Meropenem/Vaborbactam	<=1	S		26	S	1	0	0	0	Not Tested
07-150	E. cloacae complex	Piperacillin/Tazobactam	>64	R		9	R	1	0	0	0	Not Tested
07-150	E. cloacae complex	Tobramycin	>8	R		9	R	1	0	0	0	Not Tested
07-150	E. cloacae complex	Trimethoprim/Sulfamethoxazole	>4	R		6	R	1	0	0	0	Not Tested
07-151	E. coli	Amikacin	<=4	S	Neg	22	S	1	0	0	0	Not Tested
07-151	E. coli	Amoxicillin/Clavulanate	<=8	S	Neg	20	S	1	0	0	0	Not Tested
07-151	E. coli	Ampicillin/Sulbactam	8	S	Neg	18	S	1	0	0	0	Not Tested
07-151	E. coli	Aztreonam	<=4	S	Neg	>=30	S	1	0	0	0	Not Tested
07-151	E. coli	Cefepime	<=2	S	Neg	>=30	S	1	0	0	0	Not Tested
07-151	E. coli	Cefotaxime	<=1	S	Neg	>=30	S	1	0	0	0	Not Tested
07-151	E. coli	Ceftazidime	<=4	S	Neg	29	S	1	0	0	0	Not Tested
07-151	E. coli	Ceftazidime/Avibactam	<=2	S	Neg	>=30	S	1	0	0	0	Not Tested
07-151	E. coli	Ceftolozane/Tazobactam	<=2	S	Neg	28	S	1	0	0	0	Not Tested
07-151	E. coli	Ceftriaxone	<=0.5	S	Neg	>=30	S	1	0	0	0	Not Tested
07-151	E. coli	Ciprofloxacin	<=0.25	S	Neg	>=30	S	1	0	0	0	Not Tested
07-151	E. coli	Ertapenem	<=0.25	S	Neg	>=30	S	1	0	0	0	Not Tested
07-151	E. coli	Gentamicin	<=2	S	Neg	21	S	1	0	0	0	Not Tested
07-151	E. coli	Imipenem	<=1	S	Neg	>=30	S	1	0	0	0	Not Tested
07-151	E. coli	Levofloxacin	<=0.5	S	Neg	>=30	S	1	0	0	0	Not Tested
07-151	E. coli	Meropenem	<=0.25	S	Neg	>=30	S	1	0	0	0	Not Tested
07-151	E. coli	Meropenem/Vaborbactam	<=1	S	Neg	>=30	S	1	0	0	0	Not Tested
07-151	E. coli	Piperacillin/Tazobactam	<=2	S	Neg	29	S	1	0	0	0	Not Tested
07-151	E. coli	Tobramycin	<=2	S	Neg	21	S	1	0	0	0	Not Tested
07-151	E. coli	Trimethoprim/Sulfamethoxazole	>4	R	Neg	6	R	1	0	0	0	Not Tested
07-154	K. pneumoniae	Amikacin	<=4	S	Neg	21	S	1	0	0	0	Not Tested
[truncated: 693 more rows]
